# Supplementary material for: Modulators of Hepatic Lipoprotein Metabolism Identified in a Search for Small-Molecule Inducers of Tribbles Pseudokinase 1 Expression
Source: PLoS One. 2015 Mar 26;10(3):e0120295. doi: 10.1371/journal.pone.0120295 (PMC4374785; doi:10.1371/journal.pone.0120295)
Supplement: S1 Dataset — (XLSX) [file pone.0120295.s001.xlsx]

## Sheet: 20130405 TRIB1_LFC_HepG2_6h_sel
id	pr_analyte_id	pr_analyte_num	pr_bset_id	pr_lua_id	pr_pool_id	pr_gene_id	pr_gene_symbol	pr_gene_title	HEPG2_6H_O05	HEPG2_6H_P05	HEPG2_6H_O21	HEPG2_6H_P21	HEPG2_6H_O01	HEPG2_6H_O17	HEPG2_6H_P01	HEPG2_6H_P17	HEPG2_6H_C18	HEPG2_6H_D18	HEPG2_6H_E09	HEPG2_6H_F09	HEPG2_6H_G23	HEPG2_6H_H23	HEPG2_6H_I17	HEPG2_6H_J17
pert_dose	na	na	na	na	na	na	na	na	9.97	2.49	10.01	2.5	10.1	10.07	2.53	2.52	18.71	4.68	10	2.5	10	2.5	13.14	3.29
Well	na	na	na	na	na	na	na	na	O05	P05	O21	P21	O01	O17	P01	P17	C18	D18	E09	F09	G23	H23	I17	J17
pert_category									TRIB1 inducer	TRIB1 inducer	TRIB1 inducer	TRIB1 inducer	TRIB1 inducer	TRIB1 inducer	TRIB1 inducer	TRIB1 inducer	TRIB1 inhibitors	TRIB1 inhibitors	TRIB1 inhibitors	TRIB1 inhibitors	TRIB1 inhibitors	TRIB1 inhibitors	TRIB1 inhibitors	TRIB1 inhibitors
pert_name									BRD4729	BRD4729	BRD0418	BRD0418	BRD7148	BRD6534	BRD7148	BRD6534	PD 98059	PD 98059	atorvastatin	atorvastatin	SIMVASTATIN	SIMVASTATIN	U-0126	U-0126
pert_library									H-CBLH-001-4	H-CBLH-001-4	H-CBLH-002-4	H-CBLH-002-4	H-CBLH-003-4	H-CBLH-003-4	H-CBLH-003-4	H-CBLH-003-4	H-BIOA-006-3	H-BIOA-006-3			H-BIOA-004-3	H-BIOA-004-3	H-BIOA-004-3	H-BIOA-004-3
TimePoint	na	na	na	na	na	na	na	na	6H	6H	6H	6H	6H	6H	6H	6H	6H	6H	6H	6H	6H	6H	6H	6H
CellLine	na	na	na	na	na	na	na	na	HEPG2	HEPG2	HEPG2	HEPG2	HEPG2	HEPG2	HEPG2	HEPG2	HEPG2	HEPG2	HEPG2	HEPG2	HEPG2	HEPG2	HEPG2	HEPG2
200814_at	Analyte 11	11	dp52	LUA-3404	epsilon	5720	PSME1	proteasome (prosome, macropain) activator subunit 1 (PA28 alpha)	-0.460833	-0.284033	-0.520067	-0.523233	-0.3506	-0.341767	-0.161067	-0.549067	-0.334467	-0.088	0.0299	-0.1623	-0.319333	-0.474333	-0.0475	0.133333
218597_s_at	Analyte 12	12	dp52	LUA-3431	epsilon	55847	CISD1	CDGSH iron sulfur domain 1	-0.234367	-0.2415	-1.15217	-1.06847	-0.922733	-0.5038	-0.5555	-0.264233	0.354067	0.533933	0.631833	-0.0241	0.2631	0.484333	-0.5919	0.832867
217140_s_at	Analyte 12	12	dp53	LUA-4000	epsilon	7416	VDAC1	voltage-dependent anion channel 1	-0.2093	-0.1567	1.2972	0.3047	0.7217	-0.1952	0.579667	-0.3036	0.2719	-0.464567	-0.711433	0.103967	-0.957	-0.7131	0.609467	-0.705267
209253_at	Analyte 13	13	dp53	LUA-4040	epsilon	10174	SORBS3	sorbin and SH3 domain containing 3	-0.434383	-0.392083	-0.74615	-0.00492	0.682317	0.0444	0.73375	0.55835	1.61395	0.533983	0.0914	0.388917	-0.469017	0.0133	1.66198	0.90145
214404_x_at	Analyte 13	13	dp52	LUA-1326	epsilon	25803	SPDEF	SAM pointed domain containing ets transcription factor	0.05	-0.147067	-0.00353	-0.408967	-0.151433	-0.256967	-0.533767	-0.614733	0.0199	-0.00183	-0.0516	-0.270433	0.135833	-0.147767	0.1907	0.558167
222103_at	Analyte 14	14	dp52	LUA-3660	epsilon	466	ATF1	activating transcription factor 1	0.447683	0.43585	0.69205	-0.0373	-0.18655	0.20455	-0.18055	-0.0517	0.279417	0.0956	-0.0263	-0.14795	0.0642	0.16995	0.232283	-0.14105
219888_at	Analyte 14	14	dp53	LUA-4029	epsilon	6676	SPAG4	sperm associated antigen 4	-0.153733	-0.0404	-0.035	-0.0467	-0.0106	-0.0109	-0.2295	-0.0161	-0.00193	0.133433	0.0179	0.0199	0.0429	-0.0228	0.353	0.0112
207042_at	Analyte 15	15	dp53	LUA-3976	epsilon	1870	E2F2	E2F transcription factor 2	-0.224	-0.0827	-0.00983	-0.406533	-0.224233	-0.294633	-0.157267	-0.155267	0.0371	-0.0301	-0.141733	0.0147	-0.029	0.0731	-0.168533	-0.1195
201453_x_at	Analyte 15	15	dp52	LUA-3487	epsilon	6009	RHEB	Ras homolog enriched in brain	-0.0448	0.231233	0.2176	0.101333	0.627467	0.246167	0.370333	0.175167	0.0142	0.0503	0.0792	-0.178667	0.0746	-0.171133	0.112333	-0.0331
203627_at	Analyte 16	16	dp52	LUA-3564	epsilon	3480	IGF1R	insulin-like growth factor 1 receptor	0.338467	1.12133	0.390933	-0.139533	1.5701	0.749	0.298967	0.5697	0.303933	-0.173433	0.0637	0.741167	0.1396	0.0709	1.40017	0.295233
204087_s_at	Analyte 16	16	dp53	LUA-314	epsilon	8884	SLC5A6	solute carrier family 5 (sodium-dependent vitamin transporter), member 6	-0.3782	-1.71797	-2.37747	-0.493767	-1.32263	-1.84833	0.0099	-0.0761	-1.92503	0.120433	-0.135867	-1.44877	-0.0303	0.240433	-2.9663	-0.332833
204131_s_at	Analyte 17	17	dp52	LUA-4141	epsilon	2309	FOXO3	forkhead box O3	1.06697	0.740267	0.768933	-1.12213	1.7988	0.751767	0.740333	0.0147	-0.3707	-0.3801	0.204967	-0.0202	0.00483	0.1942	-1.1636	-0.2738
202388_at	Analyte 17	17	dp53	LUA-422	epsilon	5997	RGS2	regulator of G-protein signaling 2, 24kDa	2.04353	3.015	0.397067	1.82123	1.75913	-0.0811	1.8781	0.452867	-0.547267	-0.198633	0.912533	-0.214033	-0.1527	-0.4039	1.2112	-0.309533
204418_x_at	Analyte 18	18	dp52	LUA-3542	epsilon	2946	GSTM2	glutathione S-transferase mu 2 (muscle)	-1.05138	-0.549883	-0.59215	-0.170717	-0.929917	-0.0867	-0.30545	-0.091	0.318683	-0.0411	0.168117	0.0898	0.190883	0.19305	-0.0594	0.35135
205607_s_at	Analyte 18	18	dp53	LUA-300	epsilon	57147	SCYL3	SCY1-like 3 (S. cerevisiae)	0.2973	-0.00353	0.512467	-0.345867	0.3666	-0.236067	-0.485067	-0.3418	0.0715	0.439733	0.0198	-0.377667	-0.143233	-0.0302	0.971967	0.0314
200059_s_at	Analyte 19	19	dp52	LUA-3488	epsilon	387	RHOA	ras homolog gene family, member A	-0.336483	-0.0417	0.164417	0.289917	0.972283	0.215783	0.783283	0.426183	-0.0155	-0.233617	-0.151717	-0.202917	0.00275	-0.108083	0.0959	-0.0657
213417_at	Analyte 19	19	dp53	LUA-542	epsilon	6909	TBX2	T-box 2	0.121233	0.0937	1.12063	-0.533267	-0.109567	-0.1589	-0.183667	-0.3076	1.83563	0.616233	0.184	0.183467	0.176033	0.116467	0.8893	0.545833
205963_s_at	Analyte 20	20	dp53	LUA-4081	epsilon	9093	DNAJA3	DnaJ (Hsp40) homolog, subfamily A, member 3	0.11545	0.29205	0.12425	0.0496	0.33155	-0.358017	0.147683	-0.707483	0.544783	0.318417	-0.0794	-0.0353	-0.304617	-0.04	0.432183	-0.0121
205067_at	Analyte 20	20	dp52	LUA-4352	epsilon	3553	IL1B	interleukin 1, beta	0.0834	0.0415	-0.0229	-0.0112	0.0418	0.0789	0.034	0.0226	0.0728	0.2489	0.1334	-0.0232	0.1499	0.0908	0.0965	0.0555
213702_x_at	Analyte 21	21	dp52	LUA-3659	epsilon	427	ASAH1	N-acylsphingosine amidohydrolase (acid ceramidase) 1	-0.64635	-0.17695	-0.0134	-0.33805	-0.342917	-0.12925	-0.702883	-0.419383	0.934717	1.36888	0.49515	0.0821	0.42375	0.34515	0.72135	0.14125
212851_at	Analyte 21	21	dp53	LUA-4079	epsilon	23142	DCUN1D4	DCN1, defective in cullin neddylation 1, domain containing 4 (S. cerevisiae)	0.201167	0.109633	-0.0282	-0.0728	-0.4929	0.0481	-0.594567	-0.165067	0.438467	0.738	0.697067	0.2138	0.153267	0.180333	0.2887	0.601633
210151_s_at	Analyte 22	22	dp53	LUA-491	epsilon	8444	DYRK3	dual-specificity tyrosine-(Y)-phosphorylation regulated kinase 3	-0.17655	-0.306983	0.12135	-0.248183	-0.643983	-0.252683	-0.339117	-0.24925	-0.328617	0.11955	0.960383	-0.0261	-0.132817	0.10295	-0.299817	-0.364317
214435_x_at	Analyte 22	22	dp52	LUA-3455	epsilon	5898	RALA	v-ral simian leukemia viral oncogene homolog A (ras related)	0.349433	0.300967	0.582	0.414467	-0.0926	0.853867	-0.114333	0.669367	-0.0524	0.113933	-1.48613	-0.151267	-0.0181	-0.0539	-0.104567	-0.0929
201334_s_at	Analyte 23	23	dp52	LUA-3655	epsilon	23365	ARHGEF12	Rho guanine nucleotide exchange factor (GEF) 12	-0.71935	-0.0296	-0.59065	0.43015	-0.385083	0.19665	0.521683	0.690583	0.0653	0.123817	0.0223	-0.0107	-0.22625	-0.223283	-0.189783	-0.0369
205811_at	Analyte 23	23	dp53	LUA-454	epsilon	11232	POLG2	polymerase (DNA directed), gamma 2, accessory subunit	0.222983	0.0457	-0.182783	-1.92025	-0.841283	-1.26898	-1.12195	-2.40998	-1.29852	-0.71515	-0.843017	0.25795	0.42045	0.0757	0.47105	0.22965
213721_at	Analyte 24	24	dp52	LUA-3783	epsilon	6657	SOX2	SRY (sex determining region Y)-box 2	0.27025	0.073	0.208983	0.0762	0.237717	0.0231	0.18515	0.0868	-0.0368	0.263417	0.22095	0.141783	-0.0748	0.0363	0.0392	0.233283
203512_at	Analyte 24	24	dp53	LUA-361	epsilon	27095	TRAPPC3	trafficking protein particle complex 3	-1.37898	-1.22242	-1.04278	-0.464883	-1.00742	-1.14075	-0.66015	-0.495883	-0.0956	0.510383	-0.113317	0.211117	0.0209	0.11385	-0.58655	0.0461
202627_s_at	Analyte 25	25	dp52	LUA-3556	epsilon	5054	SERPINE1	serpin peptidase inhibitor, clade E (nexin, plasminogen activator inhibitor type 1), member 1	1.71868	3.69315	4.15925	3.49588	4.45972	3.95555	3.20925	3.75032	0.15475	-0.305083	-1.45282	-0.562617	-1.48208	-0.475783	0.143417	-1.35462
204849_at	Analyte 25	25	dp53	LUA-353	epsilon	10732	TCFL5	transcription factor-like 5 (basic helix-loop-helix)	0.476517	-1.65215	-1.51318	-1.31575	-1.73782	-1.26095	-1.63518	-1.28088	-0.774017	-0.827517	0.92955	-0.347917	0.991083	-0.382083	0.310617	0.954383
202224_at	Analyte 26	26	dp53	LUA-3938	epsilon	1398	CRK	v-crk sarcoma virus CT10 oncogene homolog (avian)	-0.2863	-0.449667	0.4	0.463267	-0.0839	0.503333	-0.224433	0.786933	-0.444367	-0.1985	-0.064	0.199367	-2.08753	-0.0512	-0.7314	-0.5406
217478_s_at	Analyte 26	26	dp52	LUA-4242	epsilon	3108	HLA-DMA	major histocompatibility complex, class II, DM alpha	0.218067	0.525067	-0.0531	0.376733	0.8639	-0.0768	0.434367	0.172333	-0.0778	0.0224	0.137133	0.0638	0.192067	-0.165333	-0.0188	-0.007
206254_at	Analyte 27	27	dp52	LUA-3982	epsilon	1950	EGF	epidermal growth factor	0.0312	0.0923	0.0263	0.0927	0.142133	-0.104467	0.0297	-0.0482	0.0409	0.0841	-0.0493	0.138533	0.00507	0.3425	0.108667	0.0644
212591_at	Analyte 27	27	dp53	LUA-506	epsilon	23029	RBM34	RNA binding motif protein 34	0.55415	0.0769	0.21595	0.0858	0.468883	0.289917	-2.06458	0.0477	0.110917	0.10705	0.0899	0.203017	-0.224817	-0.142317	-0.00865	-0.0103
203336_s_at	Analyte 28	28	dp53	LUA-4171	epsilon	9270	ITGB1BP1	integrin beta 1 binding protein 1	-1.3388	0.132933	-0.0624	0.5295	-1.11353	-1.31353	0.0926	0.302033	0.0885	0.155633	-0.023	-0.166133	0.0278	0.0981	0.191733	-0.1248
203127_s_at	Analyte 28	28	dp52	LUA-3795	epsilon	9517	SPTLC2	serine palmitoyltransferase, long chain base subunit 2	0.646533	0.443167	0.7993	0.756267	0.9319	1.17803	0.669533	0.928667	-0.217567	-0.269333	0.139	-0.0368	0.0169	-0.0281	-0.0636	-0.165367
210337_s_at	Analyte 29	29	dp53	LUA-4182	epsilon	47	ACLY	ATP citrate lyase	0.0767	0.215683	-0.106117	0.733083	0.397883	1.12598	0.320817	0.18345	0.233317	1.06918	0.606917	0.57265	0.235717	-0.587583	0.37495	-0.10855
200602_at	Analyte 29	29	dp52	LUA-3648	epsilon	351	APP	amyloid beta (A4) precursor protein	0.279883	0.0723	0.098	0.332017	-0.0652	-0.266217	-0.0397	-0.102217	0.405117	-0.15945	-0.372183	-0.0902	-0.11135	-0.245417	0.309717	0.0686
206066_s_at	Analyte 30	30	dp53	LUA-4167	epsilon	5889	RAD51C	RAD51 homolog C (S. cerevisiae)	-0.0483	-0.07	-0.031	-0.18255	-0.29825	-0.43275	-0.0152	-0.27825	0.217883	0.29425	0.40935	-0.0942	0.54265	-0.188217	0.200683	0.0615
218245_at	Analyte 30	30	dp52	LUA-3835	epsilon	25987	TSKU	tsukushi small leucine rich proteoglycan homolog (Xenopus laevis)	-0.485567	0.400967	-0.0329	0.361533	1.12757	0.2693	0.5309	0.161867	0.827567	0.560967	0.0814	0.1566	-0.00163	-0.0327	1.86533	1.33227
201589_at	Analyte 31	31	dp53	LUA-4177	epsilon	8243	SMC1A	structural maintenance of chromosomes 1A	0.0481	0.0347	0.0176	-0.0259	-0.2866	-0.2665	-0.383233	-0.1271	-0.113967	0.396433	-0.164033	-0.2865	0.0554	0.913233	-0.00457	0.2323
218113_at	Analyte 31	31	dp52	LUA-3826	epsilon	23670	TMEM2	transmembrane protein 2	0.467183	0.638817	0.78645	1.14488	0.0693	1.04592	0.998517	1.29225	-0.953283	-0.852717	-0.571417	-0.51255	-0.371117	-0.71505	-0.76505	-1.25708
205581_s_at	Analyte 32	32	dp52	LUA-3114	epsilon	4846	NOS3	nitric oxide synthase 3 (endothelial cell)	0.441117	0.48305	0.463117	0.000917	0.858683	0.802383	0.543283	0.49185	0.31005	-0.21775	0.112983	0.120283	0.198683	0.361383	0.938283	0.368383
201351_s_at	Analyte 32	32	dp53	LUA-4183	epsilon	10730	YME1L1	YME1-like 1 (S. cerevisiae)	0.722883	0.60115	0.519417	0.125683	0.580083	0.562917	0.40615	0.51235	-0.111417	-0.26645	-0.317183	-0.11945	0.14075	0.0399	0.301083	-1.04622
214274_s_at	Analyte 33	33	dp53	LUA-175	epsilon	30	ACAA1	acetyl-CoA acyltransferase 1	-0.811517	-0.669183	-1.55368	-0.65355	-1.08712	-0.453417	1.23888	-0.78535	0.0293	-0.0401	0.27865	-0.826383	-0.314917	0.274483	-1.17728	0.0538
206562_s_at	Analyte 33	33	dp52	LUA-3941	epsilon	1452	CSNK1A1	casein kinase 1, alpha 1	0.646767	0.380433	1.4971	0.594367	1.3712	0.690133	-0.0655	0.526267	-0.147433	-0.2868	0.197967	0.160167	0.1922	0.152467	1.87977	0.3252
208687_x_at	Analyte 34	34	dp53	LUA-4278	epsilon	3312	HSPA8	heat shock 70kDa protein 8	-0.5355	-0.841067	-0.0801	-0.3081	-0.808833	-0.488633	-0.358233	0.0855	-3.81083	-0.484733	-0.100467	0.043	0.117533	0.0132	-2.79127	-1.36907
205897_at	Analyte 34	34	dp52	LUA-3087	epsilon	4776	NFATC4	nuclear factor of activated T-cells, cytoplasmic, calcineurin-dependent 4	0.1334	-0.0281	0.0353	0.279733	0.00933	-0.109233	0.0597	-0.0966	0.281367	0.2507	-0.0411	-0.103733	-0.1468	0.0845	0.231367	0.0658
214710_s_at	Analyte 35	35	dp53	LUA-3734	epsilon	891	CCNB1	cyclin B1	-2.91947	-0.646533	-0.441967	-2.5811	-1.6813	-0.2957	-2.28767	-0.2646	-2.05883	-1.03783	-1.31143	-1.62803	-0.912833	-1.7545	-2.5967	-0.292
203135_at	Analyte 35	35	dp52	LUA-3828	epsilon	6908	TBP	TATA box binding protein	0.0791	-0.455467	-0.4661	0.601333	-0.568133	-0.225967	0.5372	-0.400967	1.0065	0.6375	0.0129	-0.046	0.269167	1.21613	0.5233	-0.305533
220091_at	Analyte 36	36	dp52	LUA-3921	epsilon	11182	SLC2A6	solute carrier family 2 (facilitated glucose transporter), member 6	-0.464183	-0.39745	-0.669783	0.392617	-0.0858	0.178383	-0.519983	0.473217	-0.483117	-0.321717	-0.51695	-0.201817	-0.485583	-0.185183	-0.914183	-0.42965
202908_at	Analyte 36	36	dp53	LUA-149	epsilon	7466	WFS1	Wolfram syndrome 1 (wolframin)	-0.595117	-0.309383	0.0688	-0.099	-0.389517	-0.279683	-0.642983	-0.21805	0.673417	-1.03358	-0.738783	-0.442917	0.395583	0.62905	0.593783	-0.91155
203358_s_at	Analyte 37	37	dp52	LUA-3896	epsilon	2146	EZH2	enhancer of zeste homolog 2 (Drosophila)	-0.5479	-0.767367	-0.638533	-0.493867	-0.303533	-0.449567	-0.200633	-0.611933	-0.249433	0.087	-0.0678	0.0961	0.0265	-0.099	-0.301967	-0.161033
212403_at	Analyte 37	37	dp53	LUA-393	epsilon	89910	UBE3B	ubiquitin protein ligase E3B	0.137033	-0.00163	-0.0159	-0.291333	0.281567	-0.1944	0.145767	-0.3997	0.7877	0.750033	0.357	0.248167	0.211367	0.00407	0.775833	0.8475
204949_at	Analyte 38	38	dp52	LUA-3929	epsilon	3385	ICAM3	intercellular adhesion molecule 3	-1.70542	-1.07395	-0.87965	-0.413217	-1.27482	-0.95545	-1.29842	-0.475483	-0.291517	0.178117	0.104183	0.0653	0.117283	-0.179983	-0.491617	-0.173283
218086_at	Analyte 38	38	dp53	LUA-4286	epsilon	56654	NPDC1	neural proliferation, differentiation and control, 1	1.19292	-0.52915	-0.140183	0.153783	-0.10125	0.71535	0.249917	0.46075	1.06178	-0.0798	0.65065	0.486117	0.0191	0.419583	1.02168	0.325217
208950_s_at	Analyte 39	39	dp53	LUA-4237	epsilon	501	ALDH7A1	aldehyde dehydrogenase 7 family, member A1	-0.319933	0.2144	0.455467	-1.30327	-0.847533	0.2536	0.0418	0.364233	0.1489	-1.00013	-0.4821	-0.0401	0.3031	-0.8758	-0.1249	-0.9959
204531_s_at	Analyte 39	39	dp52	LUA-3688	epsilon	672	BRCA1	breast cancer 1, early onset	-1.26697	-1.58727	-1.00047	-0.912767	-1.47	-0.974667	-1.6072	-0.937333	0.7277	1.2022	0.776567	0.486267	0.180467	0.409433	-0.1745	1.2572
207416_s_at	Analyte 40	40	dp53	LUA-3085	epsilon	4775	NFATC3	nuclear factor of activated T-cells, cytoplasmic, calcineurin-dependent 3	-0.696533	0.150533	-1.3224	-1.42593	-0.409167	-0.0161	0.439667	-1.21477	0.112367	-1.20763	-0.391833	-0.2079	-0.115933	-0.1253	-0.370233	0.2886
200882_s_at	Analyte 40	40	dp52	LUA-3393	epsilon	5710	PSMD4	proteasome (prosome, macropain) 26S subunit, non-ATPase, 4	-0.202567	-0.258233	-0.210267	-0.3046	0.3189	-0.1219	-0.287367	-0.2619	0.379767	0.4524	0.205367	0.302367	-0.380333	-0.1282	-0.2338	0.3599
201202_at	Analyte 41	41	dp53	LUA-3157	epsilon	5111	PCNA	proliferating cell nuclear antigen	-0.424	-0.189133	-0.410167	-0.209567	-0.550733	-0.328567	-0.0791	-0.270367	-0.126433	0.232133	0.123467	0.05	-0.123567	-0.1407	0.0608	-0.1483
203709_at	Analyte 41	41	dp52	LUA-63	epsilon	5261	PHKG2	phosphorylase kinase, gamma 2 (testis)	-0.280033	-0.616667	-0.264133	-0.4036	-0.6976	-0.437967	-0.741733	-0.315133	-0.0379	-0.0662	-0.0352	0.2233	0.217333	0.208667	-0.0326	-0.0155
206501_x_at	Analyte 42	42	dp52	LUA-4042	epsilon	2115	ETV1	ets variant 1	0.0524	0.19555	-0.609483	-0.130017	0.183383	-0.144883	0.148717	-0.189017	-0.0171	-0.18745	0.00305	-0.321317	-0.0975	-0.0665	0.0697	0.100217
212955_s_at	Analyte 42	42	dp53	LUA-178	epsilon	5438	POLR2I	polymerase (RNA) II (DNA directed) polypeptide I, 14.5kDa	-0.4758	-0.0718	-0.284367	-0.124767	-0.4019	-0.177867	-0.262433	0.0988	0.0756	0.1678	0.1571	-0.137367	-0.0655	-0.1018	-2.24583	0.119433
201548_s_at	Analyte 43	43	dp52	LUA-457	epsilon	10765	KDM5B	lysine (K)-specific demethylase 5B	1.27475	1.02118	0.43405	0.150883	0.52775	0.905383	0.900683	0.66955	-0.130083	-0.26905	-0.000283	-0.11405	0.0266	0.129883	0.51425	0.218383
209040_s_at	Analyte 43	43	dp53	LUA-3379	epsilon	5696	PSMB8	proteasome (prosome, macropain) subunit, beta type, 8 (large multifunctional peptidase 7)	-1.54857	-0.604533	-0.598733	-0.546933	-0.5891	-0.739767	-1.39517	-0.454233	-1.40763	0.213667	-2.3557	0.127833	0.0472	-1.38343	-0.2591	0.209867
218064_s_at	Analyte 44	44	dp53	LUA-184	epsilon	26993	AKAP8L	A kinase (PRKA) anchor protein 8-like	0.0307	0.752117	0.202983	0.46515	0.106817	0.00365	-0.131983	-0.171183	0.39975	0.119317	-0.0583	0.0732	-0.0243	0.0762	0.34665	0.76145
212189_s_at	Analyte 44	44	dp52	LUA-346	epsilon	25839	COG4	component of oligomeric golgi complex 4	-0.142617	-0.591783	-0.240517	-0.499617	0.581283	-0.443817	-0.111183	-0.196783	0.545683	0.253917	0.0929	0.141317	0.255717	0.33695	0.600083	0.630917
201555_at	Analyte 45	45	dp52	LUA-218	epsilon	4172	MCM3	minichromosome maintenance complex component 3	-0.726233	-0.3642	-0.662433	-0.586567	-0.226733	-0.623633	-0.3674	-0.411833	0.129467	-0.1101	-0.0388	0.1488	-0.092	0.0072	-0.1767	-0.2909
218290_at	Analyte 45	45	dp53	LUA-579	epsilon	55111	PLEKHJ1	pleckstrin homology domain containing, family J member 1	0.210033	0.1025	-0.102367	0.1318	0.872733	0.7582	0.219233	0.1461	1.16613	-0.766467	0.363233	0.682567	-0.172967	0.555433	0.4426	0.288
203138_at	Analyte 46	46	dp53	LUA-4394	epsilon	8520	HAT1	histone acetyltransferase 1	-0.255267	-0.229967	0.0342	-0.2194	-0.428433	-0.667333	-0.709833	-0.1621	-0.0411	0.332967	-0.539333	-0.00127	-0.189	0.2945	0.141567	-0.0248
207199_at	Analyte 46	46	dp52	LUA-3836	epsilon	7015	TERT	telomerase reverse transcriptase	-0.560967	-0.6909	-0.469033	-0.470733	-0.1229	-0.5781	-0.447167	-0.423933	-0.194967	-0.429433	0.6389	0.109033	0.242233	0.205267	-0.627933	-0.375167
201503_at	Analyte 47	47	dp53	LUA-4405	epsilon	10146	G3BP1	GTPase activating protein (SH3 domain) binding protein 1	-1.55752	-0.0734	-0.710583	-0.163417	-1.42232	-0.278717	-0.418083	-0.11955	0.00365	0.167217	-0.225283	0.177883	0.0348	0.12175	-0.10775	-0.0223
213292_s_at	Analyte 47	47	dp52	LUA-540	epsilon	23161	SNX13	sorting nexin 13	1.03407	0.618633	0.967067	-0.179567	0.942333	0.290067	0.4772	-0.258333	0.347567	0.191233	-0.0908	0.0421	0.241167	0.155333	0.855667	0.443
203154_s_at	Analyte 48	48	dp52	LUA-481	epsilon	10298	PAK4	p21 protein (Cdc42/Rac)-activated kinase 4	0.3124	0.346167	0.2439	0.0703	0.289933	-0.116233	0.280133	0.0693	0.1694	-0.164233	0.256133	0.280233	0.292433	0.00867	0.3033	0.3084
201379_s_at	Analyte 48	48	dp53	LUA-4432	epsilon	7165	TPD52L2	tumor protein D52-like 2	-0.0546	-0.27535	0.642417	0.124417	0.0945	0.158483	0.055	0.539917	0.263917	-0.195483	0.139017	0.33325	0.315417	0.0934	-0.37845	-0.0232
204514_at	Analyte 49	49	dp52	LUA-4030	epsilon	1802	DPH2	DPH2 homolog (S. cerevisiae)	-0.37355	-0.11055	-0.428017	-0.30695	-0.822517	-0.197683	0.198883	-0.147083	-0.44545	-0.387317	-0.0155	0.0159	-0.0505	0.0487	-0.484417	-0.15535
217872_at	Analyte 49	49	dp53	LUA-706	epsilon	55011	PIH1D1	PIH1 domain containing 1	-0.842317	0.280217	-0.728717	0.00365	-0.247417	-0.169817	-0.269083	-0.313617	0.123483	-0.708717	-0.307583	-0.029	-0.365317	0.26715	-0.80875	-0.35075
210038_at	Analyte 50	50	dp53	LUA-3337	epsilon	5588	PRKCQ	protein kinase C, theta	-0.105633	0.204833	-6.25e-17	-0.125033	0.2434	0.213633	0.110167	-0.0692	0.038	0.1792	0.0869	0.00583	0.144367	0.156333	-0.195967	0.229767
217789_at	Analyte 50	50	dp52	LUA-3993	epsilon	58533	SNX6	sorting nexin 6	-0.562467	-0.692067	-0.428433	-0.1938	-1.1224	-0.301	-0.712067	-0.365433	0.0613	0.2005	0.0944	0.192567	-0.0688	-0.0251	-0.298167	0.0776
209572_s_at	Analyte 51	51	dp52	LUA-3981	epsilon	8726	EED	embryonic ectoderm development	-1.31023	-1.49583	-1.41567	-0.7175	-1.76863	-1.38713	-1.27513	-0.679433	-0.455367	-0.0556	-0.397767	-0.586067	-0.186467	-0.479967	-0.314333	-0.0319
204656_at	Analyte 51	51	dp53	LUA-3339	epsilon	6461	SHB	Src homology 2 domain containing adaptor protein B	2.17173	2.1077	2.5828	1.13933	2.3595	1.99527	2.30373	1.1873	0.346633	-0.366833	0.7643	-0.118033	-0.919233	0.8359	-0.995467	-0.2873
221514_at	Analyte 52	52	dp53	LUA-2029	epsilon	10813	UTP14A	UTP14, U3 small nucleolar ribonucleoprotein, homolog A (yeast)	-0.245917	-0.343483	-0.12695	-0.206817	-0.184383	0.38955	-0.297383	0.710283	-0.0246	0.0749	-0.132317	-0.221583	0.0774	0.128217	-0.386917	-0.318817
212051_at	Analyte 52	52	dp52	LUA-1280	epsilon	147179	WIPF2	WAS/WASL interacting protein family, member 2	0.0824	-0.0589	-0.0562	0.179033	-0.497567	-0.506133	-0.271733	-0.242333	0.1999	0.1775	-0.0514	0.108333	0.306733	0.110433	0.0736	0.2563
218407_x_at	Analyte 53	53	dp52	LUA-4035	epsilon	29937	NENF	neudesin neurotrophic factor	0.116433	-0.0547	-0.0934	-0.128067	-0.361933	-0.3396	-0.5735	-0.0745	-0.117633	0.203433	-0.005	0.0348	0.227367	-0.5501	0.0663	0.252933
219581_at	Analyte 53	53	dp53	LUA-925	epsilon	80746	TSEN2	tRNA splicing endonuclease 2 homolog (S. cerevisiae)	-0.804317	-1.22462	-0.673283	-0.25985	-1.54472	-1.13735	-0.884483	-0.461517	0.231117	0.483817	-0.12535	0.0334	0.47855	1.10385	-0.950417	-0.268283
201011_at	Analyte 54	54	dp52	LUA-582	epsilon	6184	RPN1	ribophorin I	-0.176467	-0.134567	-0.0691	-0.0808	-0.0475	0.0154	0.091	-0.197633	-0.0217	0.0333	0.0102	0.0785	-0.134633	-0.00453	0.136733	0.122767
218619_s_at	Analyte 54	54	dp53	LUA-3804	epsilon	6839	SUV39H1	suppressor of variegation 3-9 homolog 1 (Drosophila)	-1.14183	-0.892667	-0.527833	-0.173	-0.798667	-0.607433	-0.3867	0.0154	-0.356767	0.328733	0.110367	0.0931	-0.0435	-0.0911	-0.353467	0.251
204757_s_at	Analyte 55	55	dp52	LUA-610	epsilon	9854	C2CD2L	C2CD2-like	0.889317	0.886317	0.907883	0.16325	0.62515	0.715317	0.514517	0.31065	-0.33455	-0.43765	-0.00368	-0.07	0.0771	0.27275	-0.0911	-0.281217
203007_x_at	Analyte 55	55	dp53	LUA-4425	epsilon	10434	LYPLA1	lysophospholipase I	-0.504883	-1.27968	-0.28105	-0.338617	-0.66045	0.0434	-0.65025	0.0179	-0.0795	0.41415	0.146017	0.00735	-0.0965	0.0282	-1.53532	-0.20045
202076_at	Analyte 56	56	dp53	LUA-3679	epsilon	329	BIRC2	baculoviral IAP repeat containing 2	0.1739	0.0841	0.959067	1.0222	0.415033	0.837767	0.2757	0.5449	-0.573333	0.7887	-0.489067	0.214	-0.0246	0.342733	0.401633	0.282467
206173_x_at	Analyte 56	56	dp52	LUA-192	epsilon	2553	GABPB1	GA binding protein transcription factor, beta subunit 1	1.03735	1.01205	1.56605	0.315083	1.08928	1.22765	1.19992	0.95295	-0.500017	-0.958183	-0.383483	-0.598883	-0.0755	0.30415	-0.193117	-0.747417
204756_at	Analyte 57	57	dp53	LUA-901	epsilon	5607	MAP2K5	mitogen-activated protein kinase kinase 5	0.0781	-0.0275	0.1003	-0.1766	-0.0801	0.0994	-0.4711	-0.534867	0.371267	0.315167	0.0972	0.0517	-0.107767	0.121633	0.808033	-0.00343
202635_s_at	Analyte 57	57	dp52	LUA-4150	epsilon	5440	POLR2K	polymerase (RNA) II (DNA directed) polypeptide K, 7.0kDa	-0.19385	-0.106917	0.144217	-0.0904	-0.72765	-0.228083	-0.139283	-0.234017	0.123617	0.200983	-0.179317	-0.257483	0.28745	0.33045	0.389483	-0.30785
203110_at	Analyte 58	58	dp52	LUA-3426	epsilon	2185	PTK2B	PTK2B protein tyrosine kinase 2 beta	0.238683	0.46125	0.243417	0.164883	0.456917	0.182417	0.17615	-0.0578	0.377617	0.234717	0.197883	0.0996	0.00298	0.062	0.37765	0.223817
209899_s_at	Analyte 58	58	dp53	LUA-601	epsilon	22827	PUF60	poly-U binding splicing factor 60KDa	-0.374933	-0.0123	-0.138233	-0.00327	0.333867	-0.131267	-0.0441	-0.330967	0.308033	0.160033	-0.0984	0.123433	-0.0467	-0.3017	-0.194367	0.0298
210788_s_at	Analyte 59	59	dp53	LUA-4456	epsilon	51635	DHRS7	dehydrogenase/reductase (SDR family) member 7	0.458617	-0.0616	1.10948	-0.257583	1.23355	0.874883	0.469817	-0.28535	-0.0255	-0.47315	0.538817	0.0383	0.468517	-0.69265	1.01462	-0.220083
202093_s_at	Analyte 59	59	dp52	LUA-429	epsilon	54623	PAF1	Paf1, RNA polymerase II associated factor, homolog (S. cerevisiae)	-0.885883	-0.35425	-0.803983	-0.0788	-0.405183	-0.383617	-0.818983	-0.0306	-0.137683	0.678283	-0.10265	0.195817	-0.572483	0.219183	-0.340017	-0.274317
212614_at	Analyte 60	60	dp53	LUA-3363	epsilon	84159	ARID5B	AT rich interactive domain 5B (MRF1-like)	0.644717	0.707117	0.708317	0.213817	0.638917	0.077	0.306683	0.0951	-0.168717	-0.519317	0.22715	-0.345383	-0.0147	-0.27855	0.539517	-0.0448
207515_s_at	Analyte 60	60	dp52	LUA-188	epsilon	9533	POLR1C	polymerase (RNA) I polypeptide C, 30kDa	0.289433	0.221833	-0.0273	-0.475733	-0.4943	0.216067	0.572333	-0.372733	-0.774867	-0.409167	-1.60763	-0.243	-0.2657	-0.0788	-0.7691	-0.852033
209615_s_at	Analyte 61	61	dp53	LUA-3132	epsilon	5058	PAK1	p21 protein (Cdc42/Rac)-activated kinase 1	-0.0726	0.1637	0.378267	-0.065	2.4278	0.0544	0.557667	0.0565	0.0686	0.226933	-0.1153	-0.0114	-0.00307	0.0716	0.112533	-0.0899
201614_s_at	Analyte 61	61	dp52	LUA-1206	epsilon	8607	RUVBL1	RuvB-like 1 (E. coli)	0.00592	-0.0216	0.0645	-0.16915	-0.0965	-0.103783	0.24365	-0.0818	0.166883	0.0782	0.19615	-0.0932	-0.16315	-0.100583	0.229383	0.273883
207163_s_at	Analyte 62	62	dp52	LUA-243	epsilon	207	AKT1	v-akt murine thymoma viral oncogene homolog 1	-0.1659	-0.2618	0.0488	0.154967	-0.329367	-0.1759	0.0372	0.265533	-0.251833	-0.708233	-0.280433	0.0846	0.106333	-0.0287	-0.0322	-0.144567
208728_s_at	Analyte 62	62	dp53	LUA-3771	epsilon	998	CDC42	cell division cycle 42 (GTP binding protein, 25kDa)	-0.114	-0.1346	0.0458	-0.102433	-0.235033	0.0835	0.0824	0.314767	-0.807833	0.507867	-0.780667	0.337467	-0.164933	-0.076	-0.391967	-0.1042
215980_s_at	Analyte 63	63	dp53	LUA-2019	epsilon	3508	IGHMBP2	immunoglobulin mu binding protein 2	1.05447	0.366933	0.437167	-0.1908	0.168133	0.143	0.876567	0.227733	-0.0438	-0.120567	0.0101	-0.0432	0.175333	-0.00273	-0.294433	-0.0567
202318_s_at	Analyte 63	63	dp52	LUA-874	epsilon	26054	SENP6	SUMO1/sentrin specific peptidase 6	-0.0377	0.0546	-0.0211	0.412683	0.0502	0.45875	0.469617	0.302583	0.0567	-0.16165	0.0377	-0.215317	0.041	0.072	-0.19355	-0.0154
212500_at	Analyte 64	64	dp53	LUA-1018	epsilon	84890	ADO	2-aminoethanethiol (cysteamine) dioxygenase	0.348017	0.0755	0.413383	-0.0872	0.0992	-0.214817	-0.15305	0.0604	-0.0285	0.0922	0.071	0.0182	0.241817	0.316383	0.337717	0.0529
201841_s_at	Analyte 64	64	dp52	LUA-4279	epsilon	3315	HSPB1	heat shock 27kDa protein 1	-0.0451	-0.0842	-0.0955	0.2982	0.738433	0.127433	-0.2619	0.744267	-0.121433	-0.243233	-0.108633	0.0652	-0.331233	-0.159833	0.034	-0.0021
202735_at	Analyte 65	65	dp52	LUA-4194	epsilon	10682	EBP	emopamil binding protein (sterol isomerase)	-0.365183	-0.58845	-0.584083	-0.63705	-0.61175	-0.148683	-0.807617	-0.500717	-0.0445	0.119783	0.14715	0.164617	0.12365	0.17395	0.0349	0.0109
218584_at	Analyte 65	65	dp53	LUA-3812	epsilon	79600	TCTN1	tectonic family member 1	0.0091	0.3079	-0.131433	-0.208967	-0.0209	-0.139267	-0.155633	-0.191233	0.392233	0.279967	0.298367	0.1891	0.104933	-0.142167	0.320067	0.2898
214259_s_at	Analyte 66	66	dp53	LUA-248	epsilon	8574	AKR7A2	aldo-keto reductase family 7, member A2 (aflatoxin aldehyde reductase)	-0.638683	-0.50545	-0.306217	-0.267417	-0.489617	-0.37255	-0.413183	-0.550083	0.305383	0.499917	0.34295	0.349617	0.0336	0.0553	0.393717	0.471817
207620_s_at	Analyte 66	66	dp52	LUA-4137	epsilon	8573	CASK	calcium/calmodulin-dependent serine protein kinase (MAGUK family)	0.477667	0.363933	0.227033	0.198567	0.0278	0.155033	0.620033	0.211167	0.232933	-0.014	-0.1583	-0.187367	0.149933	0.0199	0.508633	-0.0859
203338_at	Analyte 67	67	dp53	LUA-850	epsilon	5529	PPP2R5E	protein phosphatase 2, regulatory subunit B', epsilon isoform	0.669733	-0.0754	-0.652667	0.170433	-0.6205	0.364833	0.5111	0.516467	-0.068	-0.127067	-0.154433	0.149667	-0.2524	-0.0599	-1.5764	-0.156233
203171_s_at	Analyte 67	67	dp52	LUA-453	epsilon	23378	RRP8	ribosomal RNA processing 8, methyltransferase, homolog (yeast)	1.03175	0.410517	0.78745	-0.0576	1.76125	0.487983	0.33185	0.11195	0.0699	-0.101683	-0.10155	0.0724	-0.103117	-0.21655	1.36262	0.0867
203726_s_at	Analyte 68	68	dp53	LUA-3586	epsilon	3909	LAMA3	laminin, alpha 3	-0.1009	-0.0113	-0.0893	-0.239433	-0.118167	-0.670833	-0.127233	-0.1092	0.2032	-0.0321	0.0507	0.0314	-0.175333	-0.5066	0.296133	-0.1089
204297_at	Analyte 68	68	dp52	LUA-3182	epsilon	5289	PIK3C3	phosphoinositide-3-kinase, class 3	0.319733	0.215733	0.212067	-0.1293	0.326067	0.278467	0.382233	-0.105133	0.1652	0.237733	0.137733	0.0155	0.1051	0.003	0.2182	0.00243
201170_s_at	Analyte 69	69	dp52	LUA-3380	epsilon	8553	BHLHE40	basic helix-loop-helix family, member e40	1.74507	1.0024	0.4883	0.8725	1.18847	2.04153	0.531467	1.09813	-0.750667	-0.611067	0.0901	-0.109133	-0.0944	-0.5118	0.0784	-0.253933
205034_at	Analyte 69	69	dp53	LUA-3741	epsilon	9134	CCNE2	cyclin E2	0.340717	0.685917	1.71082	0.826817	2.46585	0.34695	-0.14555	0.94845	-0.125983	-0.483317	0.049	-0.414017	-0.387317	-0.206883	-0.155383	-0.551083
211715_s_at	Analyte 70	70	dp52	LUA-3376	epsilon	622	BDH1	3-hydroxybutyrate dehydrogenase, type 1	-0.343217	-0.62245	-0.741517	-0.391017	0.0527	-0.0984	0.20445	0.0634	0.0698	0.0756	0.222917	0.00178	-0.13015	-0.32655	0.32095	-0.410517
215000_s_at	Analyte 70	70	dp53	LUA-4069	epsilon	9637	FEZ2	fasciculation and elongation protein zeta 2 (zygin II)	-0.541217	0.632717	0.366417	0.216983	-0.842817	0.224417	-0.172517	0.158517	0.124317	-0.331017	0.0395	-0.259383	0.53165	0.107983	0.0313	0.715183
202491_s_at	Analyte 71	71	dp53	LUA-1361	epsilon	8518	IKBKAP	inhibitor of kappa light polypeptide gene enhancer in B-cells, kinase complex-associated protein	0.0218	0.0657	-0.263533	-0.229833	0.190067	-0.487333	-3.11227	-0.279967	0.152433	0.124233	-0.110667	0.0269	0.0436	0.146467	-0.0466	0.346033
201811_x_at	Analyte 71	71	dp52	LUA-3338	epsilon	9467	SH3BP5	SH3-domain binding protein 5 (BTK-associated)	0.32795	0.0135	0.21195	-0.117517	-0.138717	-0.0952	0.34875	-0.0959	0.0276	0.310283	0.0693	0.126117	0.215517	0.197317	0.268783	0.160483
202187_s_at	Analyte 72	72	dp52	LUA-378	epsilon	5525	PPP2R5A	protein phosphatase 2, regulatory subunit B', alpha	0.2567	0.300733	0.110667	0.0406	0.335867	0.0126	0.851133	-0.1812	0.346233	0.143567	0.0748	0.0886	0.037	0.021	0.5222	0.213567
205120_s_at	Analyte 72	72	dp53	LUA-4214	epsilon	6443	SGCB	sarcoglycan, beta (43kDa dystrophin-associated glycoprotein)	-0.608983	-0.324383	-0.14405	0.311383	-0.23575	0.0266	-0.0396	0.0982	-0.428217	0.0179	-0.304217	-0.0698	-0.146583	-0.164083	-0.282317	-0.26625
203442_x_at	Analyte 73	73	dp52	LUA-3269	epsilon	256364	EML3	echinoderm microtubule associated protein like 3	0.867417	0.476317	0.20405	0.0284	-0.0998	-0.113383	0.361283	0.288417	0.0696	-0.0719	-0.294783	0.0148	0.0932	0.108583	0.0148	0.20375
217956_s_at	Analyte 73	73	dp53	LUA-4451	epsilon	58478	ENOPH1	enolase-phosphatase 1	0.2069	0.1105	0.0587	0.0152	0.0093	0.0981	0.0991	-0.0666	0.32	0.3705	0.0927	0.0986	-0.0664	-0.1436	0.4316	-1.75083
202095_s_at	Analyte 74	74	dp52	LUA-4189	epsilon	332	BIRC5	baculoviral IAP repeat containing 5	-0.912067	-0.857533	-0.836867	-0.5235	-1.0888	-0.815333	-0.6386	-0.5529	-0.451633	-0.00183	-0.137433	-0.0969	-0.0929	-0.06	-0.3799	-0.185
203291_at	Analyte 74	74	dp53	LUA-66	epsilon	4850	CNOT4	CCR4-NOT transcription complex, subunit 4	-0.5342	-0.739433	-0.391833	-0.1567	-0.480233	-0.311567	-0.3865	-0.370767	-0.100133	-0.00887	0.1173	0.0888	0.1196	-0.2567	0.0711	0.3208
200843_s_at	Analyte 75	75	dp52	LUA-659	epsilon	2058	EPRS	glutamyl-prolyl-tRNA synthetase	0.857967	0.498133	0.434367	0.1316	-2.1455	0.480267	0.498967	0.00797	0.4831	0.220333	0.206133	0.0414	0.220233	0.1209	0.652633	0.5357
202507_s_at	Analyte 75	75	dp53	LUA-3588	epsilon	6616	SNAP25	synaptosomal-associated protein, 25kDa	-0.0327	0.150433	0.3753	-0.0524	2.57377	0.106067	-0.0529	-0.2144	-0.3238	-0.00457	-0.0361	-0.0428	0.0618	-0.0519	-0.2467	-0.136433
212723_at	Analyte 76	76	dp53	LUA-101	epsilon	23210	JMJD6	jumonji domain containing 6	-0.456533	-0.301367	0.082	0.4272	0.1583	0.136833	-0.2295	0.3391	-1.09547	-0.5467	-0.2795	-0.180567	-0.1182	-0.0919	-1.4753	-0.780933
121_at	Analyte 76	76	dp52	LUA-545	epsilon	7849	PAX8	paired box 8	-0.4381	-0.157667	-0.573167	-0.800967	0.235067	-0.548633	-0.233133	-0.491133	0.456133	0.0456	0.253233	0.344867	0.1286	0.0254	0.639267	0.325667
209682_at	Analyte 77	77	dp52	LUA-3722	epsilon	868	CBLB	Cas-Br-M (murine) ecotropic retroviral transforming sequence b	1.38522	1.16652	0.756683	0.431483	0.780317	0.848517	0.238883	-0.10935	0.675683	0.330783	0.10535	-0.296717	-0.50275	0.148483	0.695083	0.385283
218826_at	Analyte 77	77	dp53	LUA-4139	epsilon	54733	SLC35F2	solute carrier family 35, member F2	0.0513	0.3816	-0.3642	-0.126933	0.846133	-0.0379	0.451233	0.753433	-0.185167	-0.504167	-0.0412	-0.172033	1.27013	0.9131	-0.125633	-0.381667
218910_at	Analyte 78	78	dp53	LUA-3358	epsilon	55129	ANO10	anoctamin 10	0.280983	-0.108483	0.0474	-0.214617	-0.0845	-0.000317	0.20085	0.282183	0.58325	0.316417	0.33145	0.148117	-0.0981	-0.113883	0.900317	0.811383
212140_at	Analyte 78	78	dp52	LUA-886	epsilon	23244	PDS5A	PDS5, regulator of cohesion maintenance, homolog A (S. cerevisiae)	-0.3289	-0.0476	-0.154533	-0.0127	-0.756233	-0.3118	0.145667	-0.1072	0.380333	0.191267	0.0135	0.0651	0.177767	0.168733	0.134	0.0679
206752_s_at	Analyte 79	79	dp52	LUA-3963	epsilon	1677	DFFB	DNA fragmentation factor, 40kDa, beta polypeptide (caspase-activated DNase)	-0.872767	-0.927233	-0.8731	-0.403033	-1.23557	-1.00657	-0.685433	-0.807667	-0.148133	-0.0953	0.0337	0.0551	0.0989	0.108233	-0.3791	-0.1121
217934_x_at	Analyte 79	79	dp53	LUA-809	epsilon	10273	STUB1	STIP1 homology and U-box containing protein 1, E3 ubiquitin protein ligase	-0.301867	-0.183133	-0.316467	-0.118733	-0.348	-0.1232	0.1254	-0.00993	-0.0543	0.0388	0.162233	0.0731	0.0113	-0.0365	-0.111333	0.107767
200886_s_at	Analyte 80	80	dp53	LUA-3175	epsilon	5223	PGAM1	phosphoglycerate mutase 1 (brain)	-0.715383	-0.421883	-0.427183	-0.19635	-0.0246	-0.0574	-0.0869	-0.455617	-0.20755	-0.082	-0.0492	-0.184117	-0.177683	-0.37525	-0.0293	-0.144217
209747_at	Analyte 80	80	dp52	LUA-3847	epsilon	7043	TGFB3	transforming growth factor, beta 3	-0.1929	0.231167	-0.4321	-0.0158	0.0573	-0.198333	0.392733	-0.250267	-0.0787	-0.0916	-0.0572	-0.0923	-0.2714	-0.3439	0.1112	0.00717
209364_at	Analyte 81	81	dp53	LUA-739	epsilon	572	BAD	BCL2-associated agonist of cell death	-0.401817	-0.383917	-0.677483	-0.0473	-0.645717	-0.66335	-0.204517	-0.0976	0.48725	0.895217	0.117317	0.204917	0.311617	0.64955	-0.182617	-0.17035
200670_at	Analyte 81	81	dp52	LUA-1129	epsilon	7494	XBP1	X-box binding protein 1	0.412033	0.666767	0.239067	-0.0955	0.5043	0.156433	1.05847	0.149	-1.21747	-1.71963	-0.413133	-0.270233	-0.188967	-0.8466	-0.715667	-1.74333
201158_at	Analyte 82	82	dp52	LUA-53	epsilon	4836	NMT1	N-myristoyltransferase 1	-1.1507	-0.8824	-1.09793	-0.553967	-1.00313	-0.9528	-0.024	-0.321567	0.220333	0.222033	0.147	0.136367	0.0244	0.0234	0.0101	0.456967
219485_s_at	Analyte 82	82	dp53	LUA-1307	epsilon	5716	PSMD10	proteasome (prosome, macropain) 26S subunit, non-ATPase, 10	-0.832817	0.0257	-0.168217	-0.30365	0.558517	-0.00472	-0.385817	-0.12625	0.278017	0.567183	0.249283	0.0364	-0.274017	-0.23785	0.29615	0.0947
202109_at	Analyte 83	83	dp52	LUA-819	epsilon	23647	ARFIP2	ADP-ribosylation factor interacting protein 2	-0.703733	-0.326667	-0.639967	-0.2853	-0.379467	-0.292	-0.416833	-0.0909	-0.184733	-0.0195	-0.0444	0.0232	0.124067	-0.0117	-0.5798	-0.352533
203884_s_at	Analyte 83	83	dp53	LUA-1142	epsilon	22841	RAB11FIP2	RAB11 family interacting protein 2 (class I)	0.26	-0.1517	-0.0133	-0.355033	-0.2666	-0.163533	-0.190033	-0.3556	0.295133	-0.0112	0.102967	0.228467	-0.173767	0.167733	-0.137633	0.0636
202945_at	Analyte 84	84	dp53	LUA-571	epsilon	2356	FPGS	folylpolyglutamate synthase	0.174817	0.144917	0.87395	0.28515	0.462383	0.101417	-0.229217	-0.00085	-0.16865	0.410883	0.606683	-0.0733	0.0547	-0.000917	0.10145	0.515283
202811_at	Analyte 84	84	dp52	LUA-858	epsilon	10617	STAMBP	STAM binding protein	0.0518	-0.0378	-0.10365	0.0518	-0.225217	0.257317	-0.302183	0.00845	0.0282	0.30935	0.371417	0.0595	0.10355	-0.0106	0.241583	0.309683
204061_at	Analyte 85	85	dp52	LUA-3354	epsilon	5613	PRKX	protein kinase, X-linked	0.0816	0.223633	0.303667	0.0619	-0.0399	-0.121	-0.1336	-0.0624	0.0765	0.1939	0.0454	0.0194	0.0931	0.0214	0.0631	-0.0439
206050_s_at	Analyte 85	85	dp53	LUA-682	epsilon	6050	RNH1	ribonuclease/angiogenin inhibitor 1	0.3166	0.407733	-1.49543	0.465567	0.637667	0.152733	0.476933	0.495833	0.1766	-0.2393	0.1124	0.137967	0.0384	0.102133	0.332233	-0.294867
221492_s_at	Analyte 86	86	dp53	LUA-4412	epsilon	64422	ATG3	ATG3 autophagy related 3 homolog (S. cerevisiae)	0.0661	0.257217	0.113783	-0.364183	0.191717	-0.438717	0.33705	-0.329183	0.0887	0.152717	0.549983	0.057	-0.199017	-0.099	0.028	-0.15845
202862_at	Analyte 86	86	dp52	LUA-4373	epsilon	2184	FAH	fumarylacetoacetate hydrolase (fumarylacetoacetase)	-0.185967	-0.181333	-0.174933	-0.296233	0.0561	-0.1532	-0.217067	-0.333867	0.570167	0.3659	0.38	0.4119	0.0296	-0.0408	0.377967	0.567033
204725_s_at	Analyte 87	87	dp53	LUA-3078	epsilon	4690	NCK1	NCK adaptor protein 1	0.377033	0.295167	0.176367	-0.4726	0.5882	0.1333	-1.0219	-0.32	0.260267	0.2117	-0.0726	-0.124167	0.0638	-0.0126	0.4805	-0.228767
201136_at	Analyte 87	87	dp52	LUA-4351	epsilon	5355	PLP2	proteolipid protein 2 (colonic epithelium-enriched)	0.272833	0.149533	0.2703	-0.1298	0.160933	-0.0982	0.157867	0.0565	0.278233	0.0325	0.0645	-0.0144	-0.105267	0.167733	0.240833	0.00517
209939_x_at	Analyte 88	88	dp53	LUA-3259	epsilon	8837	CFLAR	CASP8 and FADD-like apoptosis regulator	-1.14318	0.14275	0.759083	0.736617	0.768883	1.10482	0.997983	1.36508	-0.41875	0.41045	0.0955	0.209517	-0.0439	0.0779	0.772917	0.356083
201416_at	Analyte 88	88	dp52	LUA-680	epsilon	6659	SOX4	SRY (sex determining region Y)-box 4	0.294517	0.593983	1.45772	1.55608	2.39585	1.72442	-0.167517	2.05775	-1.07655	-1.10595	-1.01188	-0.919283	-0.66455	-0.342283	-1.29302	-1.47575
218595_s_at	Analyte 89	89	dp53	LUA-635	epsilon	55127	HEATR1	HEAT repeat containing 1	-2.07387	-0.579833	0.530133	-0.983933	0.875767	-2.16607	0.0422	-1.34673	-1.26203	-1.4385	0.0106	-0.3397	-2.54597	-0.4942	-1.199	-1.65433
204106_at	Analyte 89	89	dp52	LUA-92	epsilon	7016	TESK1	testis-specific kinase 1	1.3763	0.541367	0.674533	1.37003	0.358067	1.32453	0.758367	1.26213	0.631633	0.509033	-0.245967	0.51	0.7588	0.112567	-0.109033	0.639167
212115_at	Analyte 90	90	dp52	LUA-3555	epsilon	90861	HN1L	hematological and neurological expressed 1-like	-0.4082	-0.333533	-0.2073	-0.0742	-0.564167	-0.209067	-0.161967	0.0201	-0.224167	0.0246	-0.0361	0.0416	-0.2125	-0.0268	-0.0665	-0.2377
212880_at	Analyte 90	90	dp53	LUA-1315	epsilon	23335	WDR7	WD repeat domain 7	0.5638	0.258933	0.363333	-0.0541	0.0171	-0.3679	0.771867	-0.317167	0.0122	0.103067	-0.101	0.0682	-0.196533	0.273233	1.45653	0.4285
203848_at	Analyte 91	91	dp53	LUA-24	epsilon	10270	AKAP8	A kinase (PRKA) anchor protein 8	-0.195683	-0.034	0.0458	0.0327	-0.733283	0.0629	-0.192417	0.20555	0.72555	-0.133883	0.158317	0.209183	-0.584817	0.290483	-0.515083	-0.20885
201628_s_at	Analyte 91	91	dp52	LUA-1273	epsilon	10670	RRAGA	Ras-related GTP binding A	0.449933	0.517567	0.3777	0.1988	0.502433	0.423267	0.380167	0.425067	-0.8312	-0.366633	-0.329167	-0.1221	-0.192033	-0.0658	-0.0974	-0.0866
204256_at	Analyte 92	92	dp52	LUA-3480	epsilon	79071	ELOVL6	ELOVL fatty acid elongase 6	0.44255	-0.362783	-0.138783	-0.858817	-1.53288	-0.0259	-0.730483	-0.749783	0.0751	0.17955	0.47695	0.22855	0.259217	0.301217	0.0688	-0.27965
212811_x_at	Analyte 92	92	dp53	LUA-3340	epsilon	6509	SLC1A4	solute carrier family 1 (glutamate/neutral amino acid transporter), member 4	0.21605	-0.506217	0.11945	0.000183	0.81865	0.46865	0.21505	0.534283	0.264717	-0.34375	0.10375	-0.0929	0.17445	-0.0577	0.21295	-0.29765
202324_s_at	Analyte 93	93	dp52	LUA-132	epsilon	64746	ACBD3	acyl-CoA binding domain containing 3	0.172633	0.122767	0.261033	0.6975	-0.0473	0.5663	0.233367	0.738933	-0.370333	-0.2248	0.0993	0.3791	-0.194033	0.245967	-0.405833	-0.648667
221549_at	Analyte 93	93	dp53	LUA-340	epsilon	83743	GRWD1	glutamate-rich WD repeat containing 1	-1.3621	-0.155567	-0.7169	-0.757967	-1.13247	-0.378333	-1.06987	-0.6197	-0.603367	-0.5072	-1.19407	-1.079	-0.057	-0.235267	-1.70717	0.260933
204285_s_at	Analyte 94	94	dp52	LUA-136	epsilon	5366	PMAIP1	phorbol-12-myristate-13-acetate-induced protein 1	0.425433	0.1085	0.226933	0.218033	0.6146	0.318767	0.281533	0.2366	-0.0275	0.07	-0.0519	-0.173067	0.0295	-0.0151	-0.0732	-0.222267
200887_s_at	Analyte 94	94	dp53	LUA-4495	epsilon	6772	STAT1	signal transducer and activator of transcription 1, 91kDa	-0.134033	-0.3186	-0.368033	-0.445733	-0.537367	-0.5302	-0.403833	-0.414267	-0.0137	0.139033	-0.274167	-0.037	0.291533	0.3761	0.0311	-1.49717
206015_s_at	Analyte 95	95	dp53	LUA-469	epsilon	22887	FOXJ3	forkhead box J3	0.2712	0.475733	0.574367	0.6459	0.3471	0.972367	0.3754	-0.0842	0.255933	0.0559	0.0967	-0.229567	0.4781	0.002	0.2426	0.754433
202009_at	Analyte 95	95	dp52	LUA-551	epsilon	11344	TWF2	twinfilin, actin-binding protein, homolog 2 (Drosophila)	0.12825	0.00202	0.12575	-0.245217	0.374683	-0.133883	-0.0242	-0.16185	0.0336	-0.20405	-0.107017	-0.114917	0.146517	-0.096	0.26815	-0.300583
206846_s_at	Analyte 96	96	dp52	LUA-838	epsilon	10013	HDAC6	histone deacetylase 6	0.398983	0.183517	-0.0591	0.0552	0.451183	0.197817	0.0786	0.093	0.527083	0.38185	0.27285	0.224117	0.355583	0.0432	0.265217	0.0345
219363_s_at	Analyte 96	96	dp53	LUA-2032	epsilon	51001	MTERFD1	MTERF domain containing 1	0.315217	-0.26525	-0.0162	0.270617	0.65985	0.200017	0.569183	-0.249017	0.724183	0.176117	0.143517	0.710217	0.0969	0.18125	1.26338	0.430517
208711_s_at	Analyte 97	97	dp52	LUA-3735	epsilon	595	CCND1	cyclin D1	0.089	0.427883	0.0537	0.250983	0.688717	0.47875	0.68865	0.686283	0.329283	-0.303483	-0.244017	0.688317	-0.27515	0.25045	0.401017	0.197017
219492_at	Analyte 97	97	dp53	LUA-1029	epsilon	26511	CHIC2	cysteine-rich hydrophobic domain 2	1.90717	1.75083	2.23227	0.514367	1.73157	0.841367	0.812167	0.6453	-1.60017	-0.457067	-1.0749	-1.51207	-0.124167	-1.5827	-0.674767	-1.0056
201087_at	Analyte 98	98	dp52	LUA-94	epsilon	5829	PXN	paxillin	0.953417	0.693583	0.90775	0.561383	0.711517	0.508683	0.598183	0.883883	0.13315	0.0335	-0.182083	-0.166417	-0.45835	-0.0277	-0.0607	-0.741217
201498_at	Analyte 98	98	dp53	LUA-150	epsilon	7874	USP7	ubiquitin specific peptidase 7 (herpes virus-associated)	0.0827	0.0783	0.3426	-0.109733	-0.603833	0.252833	-0.0378	0.0318	0.195833	-0.179767	-0.212533	-0.1564	0.826667	0.132667	0.0594	0.924167
217950_at	Analyte 99	99	dp53	LUA-665	epsilon	51070	NOSIP	nitric oxide synthase interacting protein	-0.8911	-0.441867	-0.287433	-0.8844	0.522767	-0.127867	-1.1216	-0.1964	-0.639067	1.03203	-0.3823	0.3088	1.23897	0.133333	0.762367	0.516733
202738_s_at	Analyte 99	99	dp52	LUA-677	epsilon	5257	PHKB	phosphorylase kinase, beta	-0.084	-0.0424	-0.208467	-0.172267	-0.0339	-0.245067	-0.106433	-0.1932	0.0938	-0.113233	0.00117	-0.0433	-0.3658	0.102933	-0.046	0.036
209095_at	Analyte 100	100	dp53	LUA-56	epsilon	1738	DLD	dihydrolipoamide dehydrogenase	0.105633	0.133867	-0.0587	-0.183567	-0.385267	0.00153	-0.250533	-0.0286	0.0808	0.0903	-0.0898	0.0259	0.144	0.0882	0.478033	-0.170933
214062_x_at	Analyte 100	100	dp52	LUA-3102	epsilon	4793	NFKBIB	nuclear factor of kappa light polypeptide gene enhancer in B-cells inhibitor, beta	0.334767	0.560333	0.232233	0.1593	0.6196	0.373967	0.161533	0.1322	0.1702	-0.167167	-0.1271	-0.0697	0.119667	0.00613	0.249233	0.251733
207842_s_at	Analyte 101	101	dp52	LUA-855	epsilon	22794	CASC3	cancer susceptibility candidate 3	0.350883	0.399417	0.223917	0.16245	0.422583	0.23175	0.504383	0.117583	0.28615	0.0245	-0.11365	-0.0596	0.16835	0.122783	0.376217	0.303783
217496_s_at	Analyte 101	101	dp53	LUA-4498	epsilon	3416	IDE	insulin-degrading enzyme	0.0284	-0.034	0.209267	0.0817	-0.244	0.202833	0.376833	0.128933	-0.115167	-0.178867	-0.0589	-0.137033	0.0655	-0.0255	0.0591	-0.1313
205153_s_at	Analyte 102	102	dp53	LUA-3755	epsilon	958	CD40	CD40 molecule, TNF receptor superfamily member 5	1.34248	0.255417	0.53695	0.172983	-0.0134	-0.0804	0.62485	-0.339117	-0.346617	0.118917	0.23845	0.65985	-0.428917	-0.0601	0.910717	0.248917
200617_at	Analyte 102	102	dp52	LUA-1222	epsilon	9761	MLEC	malectin	-0.665533	-0.7318	-0.6365	-0.390633	-0.832867	-0.699133	-0.366833	-0.432533	0.1195	-0.0772	0.133867	0.0938	0.178767	0.1662	-0.0179	-0.0739
207034_s_at	Analyte 103	103	dp52	LUA-4176	epsilon	2736	GLI2	GLI family zinc finger 2	-0.013	0.28225	-0.0226	0.0454	0.13385	-0.0502	0.0797	-0.262617	0.203117	0.147917	0.20175	-0.0201	0.0788	0.0956	-0.0534	0.14935
209161_at	Analyte 103	103	dp53	LUA-623	epsilon	9128	PRPF4	PRP4 pre-mRNA processing factor 4 homolog (yeast)	-0.0353	-2.8411	-0.3205	-2.84697	-0.792733	-0.240733	-0.6267	-0.3102	-0.174367	-0.1092	-0.0804	0.098	0.209733	-2.5608	-0.365033	-0.173433
204825_at	Analyte 104	104	dp53	LUA-767	epsilon	9833	MELK	maternal embryonic leucine zipper kinase	-0.46245	-0.71045	-0.24465	-0.266717	-0.0301	-0.21045	-0.534017	-0.29555	-0.546083	0.333383	0.104983	-0.126483	-0.18335	0.63435	-0.25265	0.043
200083_at	Analyte 104	104	dp52	LUA-1115	epsilon	23326	USP22	ubiquitin specific peptidase 22	-0.24215	-0.21295	-0.0981	-0.11975	-0.67235	-0.14435	-0.3912	-0.2688	0.0965	0.0919	0	-0.0478	-0.0191	-0.6693	-0.0286	0.1245
201763_s_at	Analyte 105	105	dp53	LUA-3953	epsilon	1616	DAXX	death-domain associated protein	-0.5864	0.293733	-0.209733	-0.1242	0.107667	0.187567	-0.2793	0.1405	-0.399933	-0.3139	0.333267	0.2599	1.3472	0.216167	-0.0597	-0.4714
200929_at	Analyte 105	105	dp52	LUA-4516	epsilon	10972	TMED10	transmembrane emp24-like trafficking protein 10 (yeast)	-0.13035	-0.541183	-0.187917	-0.0979	-0.12635	-0.0605	0.0813	-0.11005	0.176983	0.167217	-0.307783	-0.213883	-0.761183	0.0537	0.442017	-0.0598
202230_s_at	Analyte 106	106	dp52	LUA-14	epsilon	10523	CHERP	calcium homeostasis endoplasmic reticulum protein	0.0556	0.235767	-0.173633	-0.106467	-0.098	-0.0802	0.416267	0.0487	-0.1484	-0.284833	-0.0671	0.0498	-0.0708	0.113067	-0.321567	-0.1402
205398_s_at	Analyte 106	106	dp53	LUA-3785	epsilon	4088	SMAD3	SMAD family member 3	1.34338	1.73875	1.79395	1.46222	1.03625	1.56022	0.94345	1.71055	-0.113517	-0.297117	-0.189883	0.120183	-0.0142	0.00712	0.679683	0.0555
204369_at	Analyte 107	107	dp52	LUA-3187	epsilon	5290	PIK3CA	phosphoinositide-3-kinase, catalytic, alpha polypeptide	1.1107	0.622033	0.640633	0.292133	0.225233	0.419	-0.103333	0.162333	0.2914	0.0484	-0.287767	-0.1198	-0.0953	0.2407	0.2632	-0.0066
205573_s_at	Analyte 108	108	dp53	LUA-3790	epsilon	51375	SNX7	sorting nexin 7	0.0385	0.243917	-0.806883	0.191683	0.936117	-0.874683	-0.42305	-0.53345	-0.153883	-0.164983	-0.77515	-0.206583	0.270383	0.274583	0.27965	0.47065
204985_s_at	Analyte 108	108	dp52	LUA-4005	epsilon	79090	TRAPPC6A	trafficking protein particle complex 6A	-0.0368	0.092	0.334833	-0.535733	0.0879	0.189633	0.296867	-0.329433	0.545867	0.748833	0.3947	0.418267	-0.1069	-0.2249	0.408767	0.366033
212255_s_at	Analyte 109	109	dp52	LUA-674	epsilon	27032	ATP2C1	ATPase, Ca++ transporting, type 2C, member 1	0.655983	0.59525	0.37385	0.25035	0.388717	-0.0176	0.95655	0.343583	-0.178517	-0.16055	-0.096	-0.130517	0.26275	0.28575	0.48555	-0.150183
218399_s_at	Analyte 109	109	dp53	LUA-595	epsilon	55038	CDCA4	cell division cycle associated 4	-2.21613	-1.27193	-1.36297	-0.772833	-1.9903	-0.5405	-1.59573	-0.8001	-0.3681	-0.198433	-0.0452	0.0876	-0.666033	-0.616867	-1.55253	-0.352633
212054_x_at	Analyte 110	110	dp53	LUA-1288	epsilon	23061	TBC1D9B	TBC1 domain family, member 9B (with GRAM domain)	-1.36242	-0.682117	-0.619183	0.19215	-0.512683	-0.819917	-0.41025	-0.0731	0.383717	-0.0987	-0.19865	0.407417	0.28675	-0.00638	0.21775	0.29595
201671_x_at	Analyte 110	110	dp52	LUA-1051	epsilon	9097	USP14	ubiquitin specific peptidase 14 (tRNA-guanine transglycosylase)	-0.185533	-0.539367	-0.344067	-0.425633	-0.724467	-0.0803	-0.184333	-0.193267	-0.2437	0.0463	0.0276	-0.240467	0.1743	0.0884	-0.607167	-0.3797
202630_at	Analyte 111	111	dp52	LUA-964	epsilon	10513	APPBP2	amyloid beta precursor protein (cytoplasmic tail) binding protein 2	-1.1987	-1.73293	-1.38423	-0.6416	-1.22267	-1.37293	-1.6356	-0.545367	0.954233	0.746233	0.094	0.381333	0.580033	0.241067	-0.251433	0.670867
218742_at	Analyte 112	112	dp53	LUA-146	epsilon	64428	NARFL	nuclear prelamin A recognition factor-like	-0.283017	-0.378383	-0.04	-0.13555	-0.109117	-0.59305	2.23605	-0.14265	0.17925	0.150883	-0.12165	0.197117	0.0889	0.122617	0.13285	0.25105
201788_at	Analyte 113	113	dp53	LUA-68	epsilon	11325	DDX42	DEAD (Asp-Glu-Ala-Asp) box polypeptide 42	0.0321	0.246667	0.0306	0.1826	0.336133	0.341533	-0.0505	0.345433	0.365267	0.1895	0.0201	-0.115467	0.350433	-0.115233	0.216433	0.946367
200789_at	Analyte 113	113	dp52	LUA-3474	epsilon	1891	ECH1	enoyl CoA hydratase 1, peroxisomal	-0.20475	0.107717	-0.161417	-0.196217	-0.36395	-0.102583	-0.0612	-0.00585	0.20855	0.191083	0.0538	0.10145	0.0768	-0.155617	0.325017	-0.30975
201833_at	Analyte 114	114	dp52	LUA-997	epsilon	3066	HDAC2	histone deacetylase 2	-0.0735	0.141917	-0.0625	-0.141117	-0.583917	-0.173683	0.218717	-0.152683	-0.0761	-0.317217	-0.17305	-0.36165	-0.246017	-0.165383	0.0248	-0.0286
204549_at	Analyte 114	114	dp53	LUA-775	epsilon	9641	IKBKE	inhibitor of kappa light polypeptide gene enhancer in B-cells, kinase epsilon	-0.0446	0.0515	-0.294217	-0.240583	0.00208	-0.134717	-0.42435	-0.26905	-0.21455	-0.16525	-0.0849	0.0105	0.0283	0.0335	-0.0735	-0.057
216598_s_at	Analyte 115	115	dp53	LUA-3724	epsilon	6347	CCL2	chemokine (C-C motif) ligand 2	0.70315	0.425483	0.513383	0.386517	0.13925	-0.25185	0.810917	-0.105917	-0.22545	-0.00598	-0.31225	-0.0714	0.188283	0.105417	0.0477	0.0797
203277_at	Analyte 115	115	dp52	LUA-3959	epsilon	1676	DFFA	DNA fragmentation factor, 45kDa, alpha polypeptide	-0.196833	-0.091	-0.3589	-0.254667	-0.0928	-0.2226	-0.0642	-0.253567	0.322067	-0.0052	-0.0339	-0.032	-0.0903	-0.249167	0.384167	0.228033
203465_at	Analyte 116	116	dp52	LUA-681	epsilon	9801	MRPL19	mitochondrial ribosomal protein L19	-0.0611	-0.0652	-0.09	-0.0187	-0.243933	-0.1924	-0.243467	-0.144233	-0.0131	-0.0586	-0.114233	-0.0157	-0.0347	0.0197	0.159233	0.0665
40829_at	Analyte 116	116	dp53	LUA-2036	epsilon	23038	WDTC1	WD and tetratricopeptide repeats 1	0.2511	0.1741	0.0229	-0.2309	-0.264767	-0.1389	0.0487	-0.1987	0.341567	-0.0232	0.123767	0.223633	0.00423	0.0153	0.644033	0.666833
56197_at	Analyte 117	117	dp53	LUA-4094	epsilon	57048	PLSCR3	phospholipid scramblase 3	0.1374	0.367367	0.3191	-0.0565	0.399567	0.1409	0.1681	0.178333	0.285767	-0.0609	0.0467	0.0428	0.0964	0.156	0.267967	0.275667
212287_at	Analyte 117	117	dp52	LUA-3806	epsilon	23512	SUZ12	suppressor of zeste 12 homolog (Drosophila)	0.171533	0.0497	0.0747	-0.266167	-0.5345	-0.1739	-0.239133	-0.388333	0.0307	0.1548	0.122867	0.0495	-0.104233	0.0074	-0.166133	0.210333
203575_at	Analyte 118	118	dp52	LUA-1213	epsilon	1459	CSNK2A2	casein kinase 2, alpha prime polypeptide	-0.161467	-0.8218	-0.5734	0.0757	0.384067	0.0748	-0.342333	0.00737	-0.00207	0.00527	0.1767	0.0446	0.155567	-0.0327	-0.6954	-0.0982
212206_s_at	Analyte 118	118	dp53	LUA-704	epsilon	94239	H2AFV	H2A histone family, member V	-0.178167	0.5857	0.1402	-0.368233	-0.847567	-0.1355	0.0824	-0.1795	-0.190167	-0.131133	0.1635	-0.1149	-0.217467	0.248767	0.481633	-0.073
218039_at	Analyte 119	119	dp53	LUA-928	epsilon	51203	NUSAP1	nucleolar and spindle associated protein 1	-0.939783	-0.88655	-0.925517	-0.586317	-1.37742	-0.897017	-1.06852	-0.856683	-0.0205	0.291083	-0.141317	0.139817	0.00675	-0.0575	-0.205717	-0.00298
213191_at	Analyte 119	119	dp52	LUA-3860	epsilon	148022	TICAM1	toll-like receptor adaptor molecule 1	0.184367	0.562133	0.3294	0.402667	0.1172	0.467533	0.1458	0.783567	-0.21	-0.311167	-0.0352	-0.0689	-0.0102	0.0317	-0.4914	-0.3065
213689_x_at	Analyte 120	120	dp53	LUA-1243	epsilon	388650	FAM69A	family with sequence similarity 69, member A	0.4852	0.477367	0.2151	-0.322733	1.04577	-1.0666	0.531467	-1.44283	2.00293	1.7061	0.5945	-0.759567	0.132	-1.7143	0.342967	0.771867
201729_s_at	Analyte 120	120	dp52	LUA-334	epsilon	9703	KIAA0100	KIAA0100	-0.5275	-0.603533	-0.2295	0.3433	-0.9166	0.186833	-0.0005	0.194867	-0.5371	-0.840533	0.2716	0.3142	0.508133	0.430833	-0.122467	0.0654
201014_s_at	Analyte 121	121	dp52	LUA-4179	epsilon	10606	PAICS	phosphoribosylaminoimidazole carboxylase, phosphoribosylaminoimidazole succinocarboxamide synthetase	-0.25735	-0.913317	-0.54925	-0.178817	-1.25278	-0.82495	-1.36742	-0.71505	0.0697	-0.10955	0.00105	0.0654	0.0623	-0.276183	-0.0939	-0.141017
213324_at	Analyte 121	121	dp53	LUA-3797	epsilon	6714	SRC	v-src sarcoma (Schmidt-Ruppin A-2) viral oncogene homolog (avian)	0.456017	0.65625	-0.66015	0.54685	1.22245	1.73365	1.54025	-0.25955	-0.0528	-0.15025	-0.0643	0.130083	-0.0173	-0.0334	0.105317	-0.121917
211518_s_at	Analyte 122	122	dp53	LUA-3682	epsilon	652	BMP4	bone morphogenetic protein 4	-1.96107	-0.119467	-0.4312	-1.0629	-1.16423	-0.185	-1.43627	-0.733633	-0.971033	-0.7906	-0.4524	0.371533	-0.194667	-0.0363	-0.325133	-1.27313
204252_at	Analyte 122	122	dp52	LUA-391	epsilon	1017	CDK2	cyclin-dependent kinase 2	-0.41395	-0.49415	-0.996883	-0.547283	0.0148	-1.19142	0.0747	-0.614483	-0.500983	-0.252383	-0.0831	-0.391817	0.0558	-0.029	-0.23295	-0.394217
218995_s_at	Analyte 123	123	dp52	LUA-3980	epsilon	1906	EDN1	endothelin 1	1.79457	1.64077	1.38583	1.71893	2.16583	0.548467	0.358433	1.49057	-0.148233	0.0524	-0.222433	-0.2515	-0.209667	-0.350167	-0.0532	0.0671
212166_at	Analyte 123	123	dp53	LUA-650	epsilon	23039	XPO7	exportin 7	-1.99642	-0.770917	-1.84205	-1.55848	-0.163583	-0.931383	-1.22188	-1.17592	0.165983	0.37975	0.305083	0.30255	0.48445	0.42005	0.40685	-0.101317
220643_s_at	Analyte 124	124	dp53	LUA-805	epsilon	55179	FAIM	Fas apoptotic inhibitory molecule	0.271867	-0.180167	-0.0634	0.450267	-0.0973	-0.215167	-0.5138	-0.3705	-0.0867	-0.412967	-0.534133	-0.152333	0.2992	-0.2414	0.478367	-0.279467
201778_s_at	Analyte 124	124	dp52	LUA-474	epsilon	9813	KIAA0494	KIAA0494	-1.40978	-1.70698	-1.13182	-0.62055	-1.80268	-1.36388	-1.10852	-0.533383	-0.23635	0.341783	0.334917	0.21625	0.184917	0.0936	-1.34685	-0.0201
219076_s_at	Analyte 125	125	dp53	LUA-4395	epsilon	5827	PXMP2	peroxisomal membrane protein 2, 22kDa	0.10845	0.37405	0.22015	-0.641683	-0.112183	-1.26838	0.247917	-0.617017	-0.0157	0.99415	0.164217	1.04875	-0.000717	0.506783	-0.194217	-0.166917
201471_s_at	Analyte 125	125	dp52	LUA-3793	epsilon	8878	SQSTM1	sequestosome 1	0.6864	0.615667	0.455067	0.508967	0.729433	-0.8226	0.8078	0.507633	0.0392	-0.169167	0.0656	-0.120933	0.0673	-0.145633	-0.0068	-0.119867
200989_at	Analyte 126	126	dp52	LUA-4240	epsilon	3091	HIF1A	hypoxia inducible factor 1, alpha subunit (basic helix-loop-helix transcription factor)	0.214567	0.318667	0.2813	-0.0089	0.1051	0.1859	0.210433	0.0784	0.0214	-0.137933	0.0763	-0.0046	-0.1798	-0.148433	-0.249233	0.214267
203342_at	Analyte 126	126	dp53	LUA-847	epsilon	10245	TIMM17B	translocase of inner mitochondrial membrane 17 homolog B (yeast)	0.73335	0.251217	0.533383	0.479717	0.203083	0.937083	0.672317	0.33885	-0.228717	0.517783	-0.092	0.239017	-0.100583	-0.66295	0.841317	-0.470217
209367_at	Analyte 127	127	dp53	LUA-4420	epsilon	6813	STXBP2	syntaxin binding protein 2	0.394717	0.35965	-1.18142	0.44175	0.254783	-0.222183	-0.639383	-0.151817	0.00752	-0.0296	-0.0563	0.0516	-0.673783	0.301717	-0.77125	0.44475
202749_at	Analyte 127	127	dp52	LUA-982	epsilon	7485	WRB	tryptophan rich basic protein	-0.652267	-0.643167	-0.0515	-0.1979	-1.7458	-0.163833	-0.374667	-0.0652	0.2975	0.274	0.12	0.369233	0.581833	0.284033	0.799833	0.583867
203565_s_at	Analyte 128	128	dp53	LUA-3037	epsilon	4331	MNAT1	menage a trois homolog 1, cyclin H assembly factor (Xenopus laevis)	-0.54375	-0.446883	-0.341083	0.027	-0.957017	-0.35105	-0.396117	-0.222417	-0.0227	0.152283	0.0259	0.038	-0.0173	-0.0239	-0.342583	-0.147217
212765_at	Analyte 129	129	dp52	LUA-3	epsilon	23271	CAMSAP2	calmodulin regulated spectrin-associated protein family, member 2	1.1179	0.5588	0.7732	0.231267	0.3364	-0.2108	0.3261	-0.5618	0.321767	1.24773	-0.373233	0.0231	-0.0752	0.339567	-0.0886	-0.2143
202854_at	Analyte 129	129	dp53	LUA-1097	epsilon	3251	HPRT1	hypoxanthine phosphoribosyltransferase 1	-0.33335	0.71935	-0.235017	0.17455	-0.41795	-0.0536	-1.37705	-0.415317	0.120817	-1.49672	-0.0265	0.0621	-1.14955	-1.09762	0.622283	0.148583
202986_at	Analyte 130	130	dp52	LUA-339	epsilon	9915	ARNT2	aryl-hydrocarbon receptor nuclear translocator 2	1.34732	0.36875	0.982883	0.796383	-0.295917	-0.00195	0.833517	-0.12495	-0.461517	-0.247383	-0.0211	-0.0768	0.0125	0.0373	0.840583	0.15325
209567_at	Analyte 130	130	dp53	LUA-4049	epsilon	23212	RRS1	RRS1 ribosome biogenesis regulator homolog (S. cerevisiae)	0.76025	0.733483	-0.172217	-0.421483	-0.0351	0.25175	-0.362917	-0.210783	-0.25735	0.310583	-0.594617	0.77475	-0.165717	0.34515	-0.58275	-0.0344
219384_s_at	Analyte 131	131	dp53	LUA-2006	epsilon	23536	ADAT1	adenosine deaminase, tRNA-specific 1	0.5558	0.142167	0.4919	-0.226733	-0.00217	-0.0808	-0.3564	-0.460267	0.4109	0.316067	0.240967	0.240333	0.1977	0.0105	0.576133	0.4803
200053_at	Analyte 131	131	dp52	LUA-407	epsilon	9552	SPAG7	sperm associated antigen 7	0.511867	0.6464	0.225133	0.0579	0.443533	0.358967	0.7152	0.118067	0.309033	0.142867	0.00137	-0.0303	0.241833	0.168033	0.619	0.336
212644_s_at	Analyte 132	132	dp52	LUA-856	epsilon	93487	MAPK1IP1L	mitogen-activated protein kinase 1 interacting protein 1-like	1.03855	0.42115	0.30115	0.150683	0.222717	0.42595	-0.369783	0.25015	-0.37515	-0.204683	-0.0503	0.0691	-0.0723	-0.0143	-0.27905	-0.0987
218206_x_at	Analyte 132	132	dp53	LUA-865	epsilon	51282	SCAND1	SCAN domain containing 1	-0.9663	-0.150367	-0.4698	-0.474733	-0.448633	-0.2845	-0.1067	-0.294367	-0.0611	0.0127	-0.0259	-0.0335	-0.200833	-0.592467	0.0113	0.0884
209215_at	Analyte 133	133	dp53	LUA-4393	epsilon	10227	MFSD10	major facilitator superfamily domain containing 10	-0.304633	0.850033	-0.449933	-0.0327	0.8833	-0.359533	0.685333	0.476133	0.360467	0.1121	0.708033	-0.214667	0.0532	0.3186	-0.653933	1.08297
202911_at	Analyte 133	133	dp52	LUA-1330	epsilon	2956	MSH6	mutS homolog 6 (E. coli)	-1.01655	-1.26585	-1.03055	-0.440783	-0.631617	-1.00505	-1.30855	-0.67445	-0.77575	-0.757717	-0.190383	0.0501	0.0877	0.35645	-0.704183	-1.09465
209029_at	Analyte 134	134	dp53	LUA-873	epsilon	50813	COPS7A	COP9 constitutive photomorphogenic homolog subunit 7A (Arabidopsis)	-0.961067	-1.17147	-0.821333	-0.9736	-0.814533	-0.943867	-1.016	-0.601767	-0.491467	-0.5584	-0.892	-0.306767	0.0432	0.354433	-0.2455	-0.8796
202954_at	Analyte 134	134	dp52	LUA-1176	epsilon	11065	UBE2C	ubiquitin-conjugating enzyme E2C	-0.9617	-0.838933	-0.965767	-0.631033	-1.48067	-0.851833	-0.943867	-0.6088	-0.131633	0.025	-0.0092	0.166767	0.0427	-0.106233	-0.2815	0.1275
218034_at	Analyte 135	135	dp53	LUA-703	epsilon	51024	FIS1	fission 1 (mitochondrial outer membrane) homolog (S. cerevisiae)	0.0387	0.709383	0.0664	-0.99695	0.414717	-0.43645	-1.55888	-0.735317	0.280683	0.184483	-0.730617	-0.902483	0.498283	0.0791	0.30695	0.394417
203285_s_at	Analyte 135	135	dp52	LUA-1302	epsilon	9653	HS2ST1	heparan sulfate 2-O-sulfotransferase 1	0.247733	0.148767	0.318333	-0.0167	-0.546	-0.0165	0.3806	0.357767	0.1149	-0.2494	-0.113267	0.152767	0.184233	0.114233	0.519767	0.205167
218375_at	Analyte 136	136	dp53	LUA-5	epsilon	53343	NUDT9	nudix (nucleoside diphosphate linked moiety X)-type motif 9	-0.12995	-0.175417	-0.445083	-0.285983	-0.497583	-0.47015	-0.150583	-0.415317	-0.0759	-0.0782	0.0416	0.201083	0.203617	0.0857	0.575117	0.131183
212300_at	Analyte 136	136	dp52	LUA-486	epsilon	200081	TXLNA	taxilin alpha	-1.27568	-1.36658	-1.04772	-0.315783	-1.61055	-0.713183	-1.06448	-0.234483	-0.134017	-0.0942	0.0528	0.19405	-0.0156	-0.0343	-0.814083	-0.291017
200621_at	Analyte 137	137	dp53	LUA-851	epsilon	1465	CSRP1	cysteine and glycine-rich protein 1	0.5598	-0.0362	0.442467	1.1338	0.8558	0.1519	-0.1306	0.6169	-0.535667	-0.0117	0.201467	0.612533	-0.4813	-0.3471	-1.11567	-0.0788
200666_s_at	Analyte 137	137	dp52	LUA-862	epsilon	3337	DNAJB1	DnaJ (Hsp40) homolog, subfamily B, member 1	0.21	-0.1689	0.130033	0.443	-0.289133	0.2004	0.0755	0.5564	-0.8025	-0.2742	-0.256233	0.176667	0.0865	0.0726	-1.06413	-0.350633
219051_x_at	Analyte 138	138	dp53	LUA-4021	epsilon	79006	METRN	meteorin, glial cell differentiation regulator	-0.784067	-0.957467	0.0987	0.2003	-0.115233	-0.592933	-1.20327	-0.278367	0.119267	-0.114467	0.205267	0.6569	0.4139	-0.302167	-0.226033	0.446133
202633_at	Analyte 138	138	dp52	LUA-787	epsilon	11073	TOPBP1	topoisomerase (DNA) II binding protein 1	-0.222667	-0.656267	-0.1329	-0.2393	-0.943367	-0.312167	-0.1832	-0.142067	0.0834	0.531367	0.1582	0.1594	0.122433	0.084	0.227967	0.0495
200045_at	Analyte 139	139	dp52	LUA-523	epsilon	23	ABCF1	ATP-binding cassette, sub-family F (GCN20), member 1	0.1646	0.347267	0.1546	-0.702567	0.2502	-0.271433	0.208567	-0.0709	-0.213767	-0.552833	-0.5888	0.247367	0.1847	0.264167	0.0846	-0.1222
203054_s_at	Analyte 139	139	dp53	LUA-864	epsilon	6988	TCTA	T-cell leukemia translocation altered gene	0.329883	1.12645	0.73885	0.15295	-1.01932	0.258283	0.0448	0.746283	0.27495	0.866917	0.481717	0.15525	-0.0935	0.112783	-0.18725	-0.166783
201212_at	Analyte 140	140	dp52	LUA-3590	epsilon	5641	LGMN	legumain	-0.234917	-0.356483	-0.383817	-0.487417	-0.27325	-0.408017	-0.539217	-0.0205	0.493317	0.397917	-0.26245	0.0641	-0.0179	0.094	0.0305	-0.00858
212997_s_at	Analyte 140	140	dp53	LUA-984	epsilon	11011	TLK2	tousled-like kinase 2	2.49457	1.89057	0.6967	1.24793	1.93003	1.39503	1.69557	0.740233	-0.4703	-0.3762	0.3201	-0.283667	-0.0618	0.287733	1.90253	0.617533
212795_at	Analyte 141	141	dp53	LUA-853	epsilon	23325	KIAA1033	KIAA1033	-0.230283	-0.13915	0.348417	0.46835	-0.595917	0.131183	-0.0416	0.437983	-0.394283	-0.00462	0.0217	-0.00955	0.240317	0.272917	-0.35855	-0.19445
204748_at	Analyte 141	141	dp52	LUA-3425	epsilon	5743	PTGS2	prostaglandin-endoperoxide synthase 2 (prostaglandin G/H synthase and cyclooxygenase)	-0.497933	0.279167	0.306067	-0.0537	0.371633	0.740333	0.234033	-0.0537	0.7031	0.451167	-0.0467	0.345767	-0.0688	0.707933	-0.0688	0.535333
209015_s_at	Analyte 142	142	dp53	LUA-3067	epsilon	10049	DNAJB6	DnaJ (Hsp40) homolog, subfamily B, member 6	-0.517817	0.0148	-1.39635	0.79745	-0.592383	-0.330883	-0.32505	-0.0947	-1.28442	-0.458583	-0.59815	-0.23435	-0.158683	-0.429117	-1.24955	-0.952383
210145_at	Analyte 142	142	dp52	LUA-3227	epsilon	5321	PLA2G4A	phospholipase A2, group IVA (cytosolic, calcium-dependent)	1.23337	0.3896	-0.274	0.155367	-0.119567	-0.277667	-0.1519	-0.599067	0.184367	0.308533	0.1471	-0.236433	-0.771567	-0.474933	0.337533	0.324967
200768_s_at	Analyte 143	143	dp52	LUA-3011	epsilon	4144	MAT2A	methionine adenosyltransferase II, alpha	-0.816783	-0.957183	-1.00005	-0.325683	-1.48768	-0.952783	-0.287183	-1.90385	-0.522417	-2.92575	0.10735	0.206917	-0.403817	-2.59655	-1.16892	-0.547217
221060_s_at	Analyte 143	143	dp53	LUA-3870	epsilon	7099	TLR4	toll-like receptor 4	-0.117217	-0.588617	-0.54565	0.057	-0.443083	-0.716417	0.10355	-1.75368	-0.121883	-2.76085	0.0974	0.31125	-0.189317	0.432017	-0.306183	-0.0501
201620_at	Analyte 144	144	dp52	LUA-383	epsilon	8720	MBTPS1	membrane-bound transcription factor peptidase, site 1	0.574167	0.5593	0.203733	-0.0196	0.0998	0.277267	0.375233	0.0954	0.163833	-0.103967	0.092	0.069	0.272167	0.151167	0.128967	0.0232
212458_at	Analyte 145	145	dp53	LUA-485	epsilon	200734	SPRED2	sprouty-related, EVH1 domain containing 2	0.593533	0.308233	-2.2996	0.469533	-0.1423	0.6671	0.0879	0.271733	-2.574	-2.44523	-0.293167	-0.1981	-0.0932	0.212467	-3.33917	-4.00937
204937_s_at	Analyte 145	145	dp52	LUA-586	epsilon	10782	ZNF274	zinc finger protein 274	0.9686	0.2671	0.604	0.344767	1.36357	0.870167	-0.0583	0.597867	-0.031	0.0233	-0.0437	-0.161733	0.068	0.139067	0.250867	0.404867
201560_at	Analyte 146	146	dp52	LUA-4440	epsilon	25932	CLIC4	chloride intracellular channel 4	-2.576	-1.07303	-2.2877	-2.52153	0.556	0.7291	-1.30807	0.753867	0.294767	-2.08523	0.179533	0.1838	-3.01093	0.2838	-2.24447	-1.10617
202889_x_at	Analyte 146	146	dp53	LUA-3327	epsilon	9053	MAP7	microtubule-associated protein 7	-0.169667	1.48693	-2.15067	0.0384	2.71673	3.18537	-1.55423	3.19597	0.0157	0.228233	2.9777	0.238667	-3.1666	0.0738	0.165733	4.19493
219270_at	Analyte 147	147	dp53	LUA-2031	epsilon	79094	CHAC1	ChaC, cation transport regulator homolog 1 (E. coli)	-0.340083	0.157517	0.464583	-0.32195	1.25865	0.344683	0.384017	-0.56015	0.570217	0.68855	-1.09775	0.610017	0.0248	0.733517	1.06228	0.910017
208624_s_at	Analyte 147	147	dp52	LUA-4009	epsilon	1981	EIF4G1	eukaryotic translation initiation factor 4 gamma, 1	-0.0351	0.180117	-0.32665	0.247017	0.741917	-0.675883	0.812817	-0.150117	-0.102717	-0.69485	-0.473683	0.550583	0.0789	0.630783	-0.0195	-0.375283
205504_at	Analyte 148	148	dp52	LUA-3691	epsilon	695	BTK	Bruton agammaglobulinemia tyrosine kinase	-0.235333	-0.487233	-0.250467	-0.0776	-0.0401	0.241767	0.284433	0.0189	0.012	0.147833	0.0804	1.7947	0.0208	-0.132167	-0.0179	0.1009
201058_s_at	Analyte 149	149	dp52	LUA-3070	epsilon	10398	MYL9	myosin, light chain 9, regulatory	1.10225	1.42782	1.48118	1.36795	1.05805	1.11408	0.74105	1.70098	0.219483	-0.0963	-0.121617	-0.156117	-0.10175	-0.324483	0.731483	0.439083
218104_at	Analyte 149	149	dp53	LUA-186	epsilon	54881	TEX10	testis expressed 10	0.594583	0.520683	0.495883	-0.0107	0.55315	0.484983	0.508883	0.241483	-0.67015	-0.741183	-0.162183	-0.304017	-1.39565	-0.213283	-0.667017	-0.70005
200830_at	Analyte 150	150	dp52	LUA-3390	epsilon	5708	PSMD2	proteasome (prosome, macropain) 26S subunit, non-ATPase, 2	-2.40663	-2.59167	0.264367	0.480367	-2.06727	-1.1903	0.5009	0.342833	-2.3994	0.1008	-0.998067	-2.34013	0.0141	-2.4593	-2.4511	-0.107467
219711_at	Analyte 150	150	dp53	LUA-3878	epsilon	54807	ZNF586	zinc finger protein 586	-2.39437	-2.92123	2.49483	5.5555	3.0434	1.1215	2.6584	2.47173	-2.25987	2.7581	-1.37257	-2.6252	-0.0958	-0.0513	-2.26507	0.0605
200614_at	Analyte 151	151	dp52	LUA-3922	epsilon	1213	CLTC	clathrin, heavy chain (Hc)	-1.4727	0.546	-1.06773	0.478067	-0.498067	0.4319	0.224633	-0.5961	-2.55033	-2.3264	0.1338	0.391367	-0.0391	0.2571	-2.2198	0.264367
205039_s_at	Analyte 151	151	dp53	LUA-4329	epsilon	10320	IKZF1	IKAROS family zinc finger 1 (Ikaros)	-1.15798	0.51005	1.48095	0.367483	-0.72465	0.367917	0.432383	1.86985	-2.90325	-2.37362	-0.00492	0.0295	-0.0343	0.29415	-2.24482	2.81098
213419_at	Analyte 152	152	dp53	LUA-3254	epsilon	323	APBB2	amyloid beta (A4) precursor protein-binding, family B, member 2	0.80165	0.33305	1.83535	1.66502	1.75315	0.029	1.72138	-0.112017	0.460917	0.329017	0.20455	1.63132	0.388483	0.112783	0.270217	0.158717
202282_at	Analyte 152	152	dp52	LUA-661	epsilon	3028	HSD17B10	hydroxysteroid (17-beta) dehydrogenase 10	-0.110333	-0.357933	0.0474	-0.1339	-0.299767	-0.2054	-0.0274	-0.3879	0.0498	0.118667	-0.00703	-0.0138	0.151	0.0689	-0.00457	0.1527
200966_x_at	Analyte 154	154	dp52	LUA-3630	epsilon	226	ALDOA	aldolase A, fructose-bisphosphate	-0.980933	0.026	-0.3582	-0.929733	-1.54787	0.6037	-0.648467	0.189567	0.127067	0.294267	0.7019	0.168033	0.0359	-0.0603	-0.253267	0.0303
206070_s_at	Analyte 154	154	dp53	LUA-4017	epsilon	2042	EPHA3	EPH receptor A3	0.611383	0.0349	1.10018	-1.00305	-1.69312	0.390083	-0.795383	1.10808	0.132783	2.11435	0.586483	-0.0208	0.155083	0.16075	-0.375217	0.48325
205026_at	Analyte 155	155	dp52	LUA-3802	epsilon	6777	STAT5B	signal transducer and activator of transcription 5B	0.5161	0.924633	0.538433	0.998433	0.884267	0.670933	0.626533	0.226233	0.252033	-0.0603	0.0807	0.110867	0.0296	-0.0157	0.497	0.0136
211758_x_at	Analyte 155	155	dp53	LUA-793	epsilon	10190	TXNDC9	thioredoxin domain containing 9	-0.418967	-2.13757	-0.0459	0.6658	-1.87953	0.0789	-0.892067	-0.0616	0.0718	0.2031	-0.140467	-0.1776	-0.113767	0.0554	-0.346967	-0.523533
203418_at	Analyte 156	156	dp52	LUA-4055	epsilon	890	CCNA2	cyclin A2	-0.51335	-0.316783	-0.247717	-0.405483	-0.569917	-0.336283	-0.063	-0.48495	-0.244217	-0.04	-0.355317	-0.00788	0.0952	-0.222783	-0.31145	-0.26325
212399_s_at	Analyte 156	156	dp53	LUA-3231	epsilon	9686	VGLL4	vestigial like 4 (Drosophila)	-0.38725	-0.0965	-0.83435	-0.534683	-1.14318	-0.99185	-0.621383	-0.816917	-0.399383	-0.0937	-0.509083	0.0906	-0.51475	-0.465717	-0.51845	-0.41715
205467_at	Analyte 157	157	dp53	LUA-3710	epsilon	843	CASP10	caspase 10, apoptosis-related cysteine peptidase	1.35975	1.19122	0.739017	0.13305	1.03322	0.473883	0.915817	0.0691	-0.041	-0.0279	-0.263417	0.0129	0.0566	0.16425	0.27315	-0.19055
202675_at	Analyte 157	157	dp52	LUA-1105	epsilon	6390	SDHB	succinate dehydrogenase complex, subunit B, iron sulfur (Ip)	-0.0239	0.048	-0.0479	-0.0072	-0.512033	-0.1254	-0.0838	-0.112233	0.0988	0.083	-0.101433	-0.0549	0.255933	0.0744	0.126433	0.0182
214447_at	Analyte 158	158	dp52	LUA-4041	epsilon	2113	ETS1	v-ets erythroblastosis virus E26 oncogene homolog 1 (avian)	0.1888	0.491467	-0.0098	0.0477	0.159867	-0.203067	-0.319767	-0.159767	0.0507	0.0986	-0.0343	-0.0878	0.0227	-0.127433	-0.0524	0.057
221741_s_at	Analyte 158	158	dp53	LUA-1301	epsilon	54915	YTHDF1	YTH domain family, member 1	-0.84605	-2.37955	-0.454517	-0.20945	-1.04965	0.086	0.0812	-0.0392	-0.201383	-0.380983	0.0146	0.0503	-0.112883	0.00738	-0.917383	-0.39055
205451_at	Analyte 159	159	dp52	LUA-320	epsilon	4303	FOXO4	forkhead box O4	-0.848017	-0.860917	-0.95005	-0.786583	-0.316917	-0.97395	-0.54475	-0.678417	0.282483	0.564783	0.0103	0.293583	0.26045	0.225583	0.0839	0.762017
211747_s_at	Analyte 159	159	dp53	LUA-4346	epsilon	23658	LSM5	LSM5 homolog, U6 small nuclear RNA associated (S. cerevisiae)	-0.2536	-0.4093	-0.0813	-0.212333	-0.631467	-0.3322	-0.304933	-0.4528	0.168333	0.2222	0.0351	0.0182	-0.0463	-0.00627	0.125133	0.277833
201870_at	Analyte 160	160	dp52	LUA-564	epsilon	10953	TOMM34	translocase of outer mitochondrial membrane 34	-0.0411	0.2846	0.521067	-0.150767	0.152033	0.506	-0.247367	0.0238	-0.0404	-0.707667	0.267533	0.1492	-0.239433	0.0136	0.339833	0.227367
202778_s_at	Analyte 160	160	dp53	LUA-1104	epsilon	7750	ZMYM2	zinc finger, MYM-type 2	0.570367	-0.130433	-0.0659	0.165967	-0.757733	-0.0101	0.2952	0.623467	0.656567	1.707	-0.179567	0.5835	-0.0563	0.1233	0.0488	-0.109067
218743_at	Analyte 161	161	dp53	LUA-1311	epsilon	79643	CHMP6	charged multivesicular body protein 6	-0.6019	0.776233	0.9563	0.138333	0.267433	1.06873	-0.2825	-0.0883	-0.0591	-0.0417	0.0554	0.163933	0.109533	0.0904	0.753267	0.226267
202220_at	Analyte 161	161	dp52	LUA-839	epsilon	22889	KIAA0907	KIAA0907	-2.02533	-3.08473	-2.93457	-0.889567	-3.26123	-2.97893	-1.2099	-0.561133	-0.363167	-0.0995	-0.0156	0.0645	-0.00323	-0.0236	-1.96923	-0.7109
207181_s_at	Analyte 162	162	dp53	LUA-3717	epsilon	840	CASP7	caspase 7, apoptosis-related cysteine peptidase	-0.95585	-0.62495	-0.238817	0.00835	-0.0719	-0.0694	-0.346117	0.604517	-0.483883	-0.171483	-0.0708	0.0357	-0.132517	-0.238883	-0.312783	-0.54975
200697_at	Analyte 162	162	dp52	LUA-3548	epsilon	3098	HK1	hexokinase 1	-0.712833	-0.2265	-0.177033	0.0975	-0.1408	-0.00537	-0.0267	0.276933	0.147	-0.00443	-0.2338	-0.0321	-0.0222	-0.102467	-0.315733	-0.6987
202466_at	Analyte 163	163	dp52	LUA-51	epsilon	11044	PAPD7	PAP associated domain containing 7	-0.128133	-0.337167	0.218333	0.00293	-0.0485	-0.219533	0.2309	-0.115633	0.176833	-0.0891	-0.0893	-0.100233	-0.1048	-0.0729	0.180167	0.2785
205452_at	Analyte 163	163	dp53	LUA-88	epsilon	9488	PIGB	phosphatidylinositol glycan anchor biosynthesis, class B	0.0962	0.893217	0.0867	-0.407117	0.35385	0.364483	0.839383	0.0777	-0.0858	0.292017	-0.501083	-0.375383	-0.67835	0.0659	0.0934	0.00768
210416_s_at	Analyte 164	164	dp53	LUA-3033	epsilon	11200	CHEK2	CHK2 checkpoint homolog (S. pombe)	-0.214067	-0.183867	-0.4464	-0.249033	-0.0374	-0.2376	-0.250767	-0.345333	-0.0755	-0.0271	0.2903	0.164133	-0.0793	-0.1049	0.252267	-0.00877
202185_at	Analyte 164	164	dp52	LUA-4015	epsilon	8985	PLOD3	procollagen-lysine, 2-oxoglutarate 5-dioxygenase 3	-0.174467	-0.0204	-0.2979	0.0726	0.0504	0.200967	-0.3046	0.225633	-0.016	-0.0345	0.203933	0.150767	-0.0944	-0.1052	-0.0704	0.0424
204617_s_at	Analyte 165	165	dp53	LUA-1331	epsilon	65057	ACD	adrenocortical dysplasia homolog (mouse)	-0.47935	-0.522083	-0.299517	-0.172783	-0.175283	-0.0768	-0.36665	0.13055	0.279417	0.300883	0.453417	0.29825	-0.0423	-0.11195	0.0303	0.154583
202125_s_at	Analyte 165	165	dp52	LUA-1114	epsilon	66008	TRAK2	trafficking protein, kinesin binding 2	-1.35502	-1.46052	-0.869717	-0.0957	-1.90898	-0.827017	-1.08102	-0.157117	0.14325	0.428917	0.127683	0.232283	0.238917	0.280417	-0.93795	0.16515
212894_at	Analyte 166	166	dp53	LUA-71	epsilon	6832	SUPV3L1	suppressor of var1, 3-like 1 (S. cerevisiae)	1.90783	1.97857	0.7555	1.49213	1.06443	0.586367	2.1039	0.696567	1.00307	-0.843967	0.113933	-0.597133	-0.965367	-1.2599	0.736567	0.2805
202550_s_at	Analyte 166	166	dp52	LUA-573	epsilon	9217	VAPB	VAMP (vesicle-associated membrane protein)-associated protein B and C	-1.01177	-1.13933	-0.357067	-0.3129	-0.591233	-0.342867	-0.870733	-0.0416	-0.0659	0.135967	0.1709	-0.1161	0.0748	0.1323	-0.129967	0.0046
212485_at	Analyte 167	167	dp53	LUA-758	epsilon	23131	GPATCH8	G patch domain containing 8	-0.727433	-0.550467	-0.6306	-0.1697	-0.410067	-0.5777	-0.165333	-0.1713	0.0681	-0.176967	-0.0282	-0.180567	0.138433	0.0435	0.699733	-0.1589
200807_s_at	Analyte 167	167	dp52	LUA-4281	epsilon	3329	HSPD1	heat shock 60kDa protein 1 (chaperonin)	-0.286067	0.0102	0.0838	-0.00327	-0.169133	0.0177	-0.2148	-0.0145	-0.102233	-0.134933	-0.0633	-0.0811	0.101233	0.0488	-0.0578	-0.257
203755_at	Analyte 168	168	dp52	LUA-1013	epsilon	701	BUB1B	budding uninhibited by benzimidazoles 1 homolog beta (yeast)	-0.47985	-0.423217	-0.535817	-0.21685	-0.53225	-0.63725	0.0464	-0.360617	0.0162	0.131417	-0.232217	-0.147817	-0.032	0.179017	0.0116	0.296483
207334_s_at	Analyte 168	168	dp53	LUA-3850	epsilon	7048	TGFBR2	transforming growth factor, beta receptor II (70/80kDa)	-0.617117	0.284483	0.0959	0.50075	-0.54485	0.30035	0.51595	1.20038	-1.01262	-1.11672	-0.68535	-0.682517	-0.36205	0.52665	-1.61068	0.186283
218902_at	Analyte 169	169	dp53	LUA-3117	epsilon	4851	NOTCH1	notch 1	0.0965	0.505967	-0.0166	-0.1575	0.455867	-0.166267	0.134967	-0.395367	0.3624	0.2906	-0.0704	-0.0007	-0.234833	-0.0341	0.171433	0.404033
201695_s_at	Analyte 170	170	dp52	LUA-1166	epsilon	4860	PNP	purine nucleoside phosphorylase	-0.2484	-0.305567	-0.173767	-0.2801	-0.301	0.000267	-0.937833	-0.293167	-0.907533	-0.5702	-0.0409	-0.0432	-0.151567	-0.05	-0.197267	-0.780267
201469_s_at	Analyte 170	170	dp53	LUA-3557	epsilon	6464	SHC1	SHC (Src homology 2 domain containing) transforming protein 1	0.668167	0.6606	0.8019	0.5493	0.632633	1.0446	1.1138	0.584933	-0.324633	-0.4804	0.143767	-0.110433	-0.106033	-0.00357	0.0983	-0.5142
221482_s_at	Analyte 171	171	dp53	LUA-4296	epsilon	10776	ARPP19	cAMP-regulated phosphoprotein, 19kDa	-0.4365	-0.148567	-0.6399	-0.851767	0.3044	0.280533	-0.051	-0.5932	-0.334267	-0.369667	-0.162833	-0.151233	-0.0942	-0.0789	0.353433	0.2339
204039_at	Analyte 171	171	dp52	LUA-3901	epsilon	1050	CEBPA	CCAAT/enhancer binding protein (C/EBP), alpha	-0.33	-0.228933	-1.17813	-1.55027	-0.7267	-1.4085	-0.7033	-1.72047	1.09443	0.8206	0.248567	0.269133	0.4092	0.228733	0.9741	0.368467
201052_s_at	Analyte 172	172	dp52	LUA-3419	epsilon	9491	PSMF1	proteasome (prosome, macropain) inhibitor subunit 1 (PI31)	0.96665	0.76485	0.609217	0.28715	0.212717	0.606517	0.660283	0.285983	0.152283	0.247183	0.180983	0.0249	-0.386517	-0.35685	0.140417	0.206617
34408_at	Analyte 172	172	dp53	LUA-734	epsilon	6253	RTN2	reticulon 2	0.571183	1.79195	0.447783	0.264117	0.98315	1.15135	0.79155	-0.241517	-0.151283	0.34015	0.0637	-0.41975	0.182617	0.172817	-0.31135	1.11475
89476_r_at	Analyte 173	173	dp53	LUA-276	epsilon	79716	NPEPL1	aminopeptidase-like 1	0.31325	-0.60525	-0.415083	-0.303717	0.283583	0.30225	-0.219983	-0.0421	-0.284917	0.173017	0.373483	0.489783	0.180617	0.361283	0.47715	-0.990683
202413_s_at	Analyte 173	173	dp52	LUA-1156	epsilon	7398	USP1	ubiquitin specific peptidase 1	-0.119933	-0.1268	0.0681	0.00413	-0.8649	0.2412	-0.423133	0.00513	0.2016	0.389133	-0.119133	0.108567	0.276533	0.249533	-0.287233	0.0618
201528_at	Analyte 174	174	dp52	LUA-798	epsilon	6117	RPA1	replication protein A1, 70kDa	-0.456383	-0.39925	-0.474883	-0.396483	-0.82555	-0.72885	-0.487017	-0.30245	-0.0409	0.132717	0.0227	0.0651	0.107517	-0.0545	0.00715	0.22605
221562_s_at	Analyte 174	174	dp53	LUA-3569	epsilon	23410	SIRT3	sirtuin 3	-0.7332	-0.374233	-0.558733	-0.431233	-0.6997	-0.0805	-0.328767	-0.326567	0.155667	0.0575	0.170267	0.2586	0.0808	-0.1799	0.320167	0.129067
217906_at	Analyte 175	175	dp52	LUA-1015	epsilon	23588	KLHDC2	kelch domain containing 2	0.38715	0.323417	0.0858	-0.169117	0.302417	0.163117	-0.0953	-0.394483	1.02025	0.600217	0.177217	0.14965	0.18295	0.22145	1.20372	0.879417
215884_s_at	Analyte 175	175	dp53	LUA-619	epsilon	29978	UBQLN2	ubiquilin 2	0.129583	-0.20785	-0.395317	-0.404383	-0.17255	-0.228517	-0.305683	-0.405017	-0.0452	0.34235	0.131017	0.21435	0.00215	-0.0278	0.0224	0.00482
203301_s_at	Analyte 176	176	dp53	LUA-1172	epsilon	9988	DMTF1	cyclin D binding myb-like transcription factor 1	-0.292167	-0.138933	0.247933	0.515667	-0.623633	0.187067	-0.1006	0.771433	-0.115067	0.114533	-0.5108	0.0666	0.186533	0.2142	-0.5348	-0.341033
201819_at	Analyte 176	176	dp52	LUA-167	epsilon	949	SCARB1	scavenger receptor class B, member 1	0.0426	0.0263	0.00265	-0.0392	0.319883	-0.23645	0.383483	0.0477	0.011	-0.0865	0.0776	-0.0457	-0.0174	-0.0497	0.359283	0.197617
204809_at	Analyte 177	177	dp53	LUA-1173	epsilon	10845	CLPX	ClpX caseinolytic peptidase X homolog (E. coli)	1.3609	2.1523	0.349033	0.6803	1.84707	0.496467	2.22103	0.192033	0.104133	0.5656	-0.2916	0.119567	0.7491	0.326233	1.361	0.355033
210986_s_at	Analyte 177	177	dp52	LUA-3832	epsilon	7168	TPM1	tropomyosin 1 (alpha)	0.196	-0.5713	0.335667	0.888933	-1.10253	0.5093	-0.506767	1.1451	0.0536	-0.441233	-0.2493	-0.2904	-0.647	-0.284267	-0.3275	0.2493
201078_at	Analyte 178	178	dp52	LUA-808	epsilon	9375	TM9SF2	transmembrane 9 superfamily member 2	-0.627917	-0.699117	-0.56155	-0.715117	-1.48772	-0.92025	-0.803983	-0.72055	0.303617	0.0249	0.0343	0.0446	0.120917	0.15735	0.158817	-0.340017
218794_s_at	Analyte 178	178	dp53	LUA-95	epsilon	54957	TXNL4B	thioredoxin-like 4B	-0.413883	-0.67435	-0.11445	0.317783	-0.377517	0.317483	-1.05082	0.772017	0.19555	0.903117	-0.131983	-0.33135	-0.29195	0.56555	0.0324	0.25195
203952_at	Analyte 179	179	dp52	LUA-3662	epsilon	22926	ATF6	activating transcription factor 6	0.722983	0.56595	0.574483	0.00128	0.654117	0.67625	0.724417	-0.29985	-0.0201	0.0662	0.0569	-0.0609	0.095	-0.0933	0.56075	0.222317
219127_at	Analyte 179	179	dp53	LUA-671	epsilon	79170	PRR15L	proline rich 15-like	0.536233	0.303367	0.322	0.0145	0.0686	-0.0911	0.4105	-0.215867	0.152767	0.185	0.0888	-0.155867	-0.242467	-0.246333	0.400133	0.175067
202900_s_at	Analyte 180	180	dp52	LUA-4321	epsilon	4927	NUP88	nucleoporin 88kDa	-0.157217	-0.198883	-0.0468	-0.17925	-0.187283	-0.123017	-0.354217	-0.34905	-0.0124	0.043	-0.0886	-0.217683	0.0728	-0.199017	-0.17325	-0.387117
204542_at	Analyte 180	180	dp53	LUA-933	epsilon	10610	ST6GALNAC2	ST6 (alpha-N-acetyl-neuraminyl-2,3-beta-galactosyl-1,3)-N-acetylgalactosaminide alpha-2,6-sialyltransferase 2	-0.136417	0.00352	-0.0631	-0.225183	-0.20525	-0.13795	-0.173317	-0.104017	0.34525	-0.0322	0.271383	0.34005	0.255183	0.124717	0.566583	0.62755
208847_s_at	Analyte 181	181	dp53	LUA-3350	epsilon	128	ADH5	alcohol dehydrogenase 5 (class III), chi polypeptide	-0.551067	-0.363767	-0.2795	-0.320633	-0.3085	-0.293933	-0.7368	-0.405467	0.2056	0.299767	0.0387	0.1425	-0.1003	-0.097	-0.0474	0.189433
206109_at	Analyte 181	181	dp52	LUA-1127	epsilon	2523	FUT1	fucosyltransferase 1 (galactoside 2-alpha-L-fucosyltransferase, H blood group)	1.44888	1.64465	0.29245	-0.11295	0.66835	0.210283	0.763517	-0.33165	0.624317	0.30545	0.0629	0.11135	-0.117183	-0.0745	0.43725	0.36665
218193_s_at	Analyte 182	182	dp53	LUA-4494	epsilon	51026	GOLT1B	golgi transport 1B	0.890433	0.6289	1.21027	0.4817	-0.945867	1.36827	0.567367	0.3515	-0.0928	0.1684	-0.1862	-0.145833	0.2416	0.0281	0.518267	-0.310033
209586_s_at	Analyte 182	182	dp52	LUA-978	epsilon	58497	PRUNE	prune homolog (Drosophila)	-0.0763	0.1532	-0.413733	-0.720467	-0.7858	-0.623067	-0.0288	-0.547833	0.601133	0.515133	0.2	0.174267	0.2473	0.2355	0.5973	0.728633
204788_s_at	Analyte 183	183	dp53	LUA-1026	epsilon	5498	PPOX	protoporphyrinogen oxidase	0.259567	-0.0108	0.133333	-0.139167	-0.192833	-0.513667	-0.1081	-0.512	0.450033	0.282233	0.236733	0.312733	0.2086	0.0252	0.3044	0.337967
201260_s_at	Analyte 183	183	dp52	LUA-1249	epsilon	6856	SYPL1	synaptophysin-like 1	0.101767	0.178767	0.0624	-0.0845	0.00987	-0.0917	0.123833	0.034	-0.259433	-0.126	-0.0769	-0.133267	0.130133	0.1433	-0.0344	-0.336967
221732_at	Analyte 184	184	dp53	LUA-693	epsilon	124583	CANT1	calcium activated nucleotidase 1	-3.0413	-1.64413	-1.3892	-0.0176	-1.7962	-1.2163	-1.80653	-0.0562	-1.38513	-0.9893	-0.585267	0.2844	0.0736	-2.32247	-1.40667	-2.33793
212557_at	Analyte 184	184	dp52	LUA-74	epsilon	26036	ZNF451	zinc finger protein 451	1.33278	1.61472	1.21035	-0.0235	1.57528	0.81845	1.30558	-0.212583	1.18662	0.609683	0.612217	0.093	0.177817	0.674683	1.52335	1.62398
217080_s_at	Analyte 185	185	dp53	LUA-738	epsilon	9455	HOMER2	homer homolog 2 (Drosophila)	0.768717	-0.0567	1.07295	0.65955	0.259017	0.579283	0.926583	1.29672	0.256317	-0.25365	0.0565	-0.759183	0.267683	-0.175817	-0.281517	0.30775
202100_at	Analyte 185	185	dp52	LUA-3458	epsilon	5899	RALB	v-ral simian leukemia viral oncogene homolog B (ras related; GTP binding protein)	0.0944	0.465217	0.483817	0.953883	0.975983	1.11042	0.902783	0.82455	-0.377117	-0.122683	-0.219117	-0.22765	-0.215617	0.181383	0.22795	-0.32755
205172_x_at	Analyte 186	186	dp53	LUA-4509	epsilon	1212	CLTB	clathrin, light chain B	-0.0693	0.685317	1.13068	0.962883	1.26028	1.12035	1.16788	1.21168	0.0169	-0.253883	0.171817	-0.946383	-0.19525	-0.51865	0.599117	0.0519
203659_s_at	Analyte 186	186	dp52	LUA-811	epsilon	10206	TRIM13	tripartite motif containing 13	0.897883	0.154617	0.106617	0.0575	-0.093	-0.137317	-0.0759	-0.231717	-0.156717	-0.40685	-0.28035	-0.150583	-0.0813	0.017	-0.339617	-0.499317
201178_at	Analyte 187	187	dp52	LUA-1098	epsilon	25793	FBXO7	F-box protein 7	-0.300467	-0.435833	-0.129967	-0.0189	0.117	0.0224	0.0496	-0.414233	0.3232	0.461567	0.154233	0.207267	-0.4626	-0.127933	0.0889	0.339133
205450_at	Analyte 187	187	dp53	LUA-349	epsilon	5255	PHKA1	phosphorylase kinase, alpha 1 (muscle)	0.220417	1.05002	0.13575	-0.30515	0.18715	-0.0194	0.18385	0.539517	0.317583	0.195883	0.236383	0.0401	0.344583	0.25915	1.02785	0.0804
208905_at	Analyte 188	188	dp53	LUA-3951	epsilon	54205	CYCS	cytochrome c, somatic	-0.363167	-1.27977	0.0382	-0.0163	-1.45933	-0.407667	-0.885267	-0.174467	-0.3581	0.129233	-0.024	-0.144267	-0.0631	0.0789	-0.307567	-0.310567
37152_at	Analyte 188	188	dp52	LUA-3264	epsilon	5467	PPARD	peroxisome proliferator-activated receptor delta	-0.112567	0.182833	0.388633	0.0995	0.7624	0.0548	0.390533	0.1706	0.2484	0.4171	0.125733	0.399033	-0.242767	-0.0779	-0.1847	-0.21
204143_s_at	Analyte 189	189	dp52	LUA-3273	epsilon	55556	ENOSF1	enolase superfamily member 1	-0.723533	-0.693733	-0.729433	-0.4559	-0.616133	-0.612233	-0.527167	-0.524467	0.1065	0.279567	-0.072	0.0862	0.102033	-0.0697	-0.116867	0.167233
206571_s_at	Analyte 189	189	dp53	LUA-4217	epsilon	9448	MAP4K4	mitogen-activated protein kinase kinase kinase kinase 4	-0.0335	-2.30945	0.155883	-0.115117	-0.0995	-0.0384	0.145517	0.15925	0.249883	-1.83978	0.16345	0.266717	0.0699	-0.00368	0.538317	0.076
203117_s_at	Analyte 190	190	dp53	LUA-195	epsilon	9924	PAN2	PAN2 poly(A) specific ribonuclease subunit homolog (S. cerevisiae)	-0.0227	-0.301417	-0.240283	-0.594683	-0.102617	-0.19615	-0.86125	-0.575117	0.779183	0.53155	0.474683	0.361583	0.36565	0.267083	0.985783	0.814183
208992_s_at	Analyte 190	190	dp52	LUA-3799	epsilon	6774	STAT3	signal transducer and activator of transcription 3 (acute-phase response factor)	-0.224233	-0.189267	-0.226333	0.181067	-0.337167	0.2481	-0.157833	0.447	0.166633	0.230533	0.1204	0.1419	0.0995	0.0662	0.2772	0.205033
202726_at	Analyte 191	191	dp52	LUA-1279	epsilon	3978	LIG1	ligase I, DNA, ATP-dependent	-0.96885	-0.74655	-0.85375	-0.132317	-0.34705	-0.579483	-0.49805	-0.602683	-0.0827	0.0495	0.20985	0.166317	0.295417	0.0975	-0.149883	-0.28145
204517_at	Analyte 191	191	dp53	LUA-4354	epsilon	5480	PPIC	peptidylprolyl isomerase C (cyclophilin C)	-0.384067	-0.534367	-0.7008	-0.0892	0.2328	-0.258767	-0.266233	0.376867	0.2189	0.1774	0.1471	0.5796	0.700333	-0.0063	0.397067	-0.101233
208708_x_at	Analyte 192	192	dp53	LUA-3268	epsilon	1983	EIF5	eukaryotic translation initiation factor 5	-0.3461	-0.560233	0.364867	0.3592	-0.661733	0.5251	-0.262067	0.375633	-0.8354	-0.156233	0.0557	0.116233	-0.0134	-0.0185	-1.8058	-1.0804
204000_at	Analyte 192	192	dp52	LUA-1290	epsilon	10681	GNB5	guanine nucleotide binding protein (G protein), beta 5	-0.466733	-0.2925	-0.363967	-0.162233	-0.217933	-0.651667	-0.298233	-0.211167	-0.339867	-0.0121	0.0263	-0.146167	-0.212667	0.0216	-0.2078	-0.0631
209576_at	Analyte 193	193	dp53	LUA-4185	epsilon	2770	GNAI1	guanine nucleotide binding protein (G protein), alpha inhibiting activity polypeptide 1	0.554267	0.3527	0.134767	0.689867	0.309867	-0.324	0.334233	0.203667	0.742267	1.0574	0.1608	1.12367	0.112633	0.577233	-0.0267	0.0622
201626_at	Analyte 193	193	dp52	LUA-1335	epsilon	3638	INSIG1	insulin induced gene 1	-0.182467	-0.278433	-0.116567	-0.5287	0.132167	0.3569	-0.1718	-0.0902	-0.2825	-0.439233	-0.138967	-0.749667	-0.1642	-0.334267	0.2362	0.2437
218457_s_at	Analyte 194	194	dp52	LUA-3968	epsilon	1788	DNMT3A	DNA (cytosine-5-)-methyltransferase 3 alpha	0.153	0.410067	0.705333	-0.083	0.427	0.0442	0.198967	-0.113233	0.3295	1.26917	0.2593	0.052	0.0488	0.1546	0.327667	0.267067
217758_s_at	Analyte 194	194	dp53	LUA-796	epsilon	56889	TM9SF3	transmembrane 9 superfamily member 3	0.175733	-0.240667	-1.4491	0.0245	-0.7259	-0.174033	-0.3073	0.0582	-0.0792	-1.0596	-0.119367	0.0364	0.121433	0.258767	0.1042	-0.0867
203119_at	Analyte 195	195	dp53	LUA-1352	epsilon	79080	CCDC86	coiled-coil domain containing 86	-0.606667	-0.3162	-0.757233	-0.647833	-2.54583	-1.01857	-0.217733	-0.4226	-0.482967	-0.7154	-0.228633	-0.1479	0.0675	-0.115867	-0.0945	-0.36
202708_s_at	Analyte 195	195	dp52	LUA-258	epsilon	8349	HIST2H2BE	histone cluster 2, H2be	1.09627	0.457567	0.106733	-0.107533	0.924367	-0.0697	0.259967	-0.2895	0.270733	0.3397	0.100267	0.0498	0.055	0.140067	0.840233	0.364133
203186_s_at	Analyte 196	196	dp52	LUA-4199	epsilon	6275	S100A4	S100 calcium binding protein A4	-0.765267	-0.6481	-0.269567	-0.0707	-1.04513	-0.596867	0.0475	-0.641	-0.317933	-0.313033	-0.213233	-0.00367	0.227933	0.2181	-0.560367	-0.143867
204587_at	Analyte 196	196	dp53	LUA-768	epsilon	9016	SLC25A14	solute carrier family 25 (mitochondrial carrier, brain), member 14	0.206433	0.736433	-0.00797	0.825767	0.1184	0.417667	0.0976	1.4399	0.6091	1.34447	0.0205	-0.0039	-0.321033	-0.1888	0.639767	0.0176
200915_x_at	Analyte 197	197	dp52	LUA-1277	epsilon	3895	KTN1	kinectin 1 (kinesin receptor)	0.358933	0.4337	0.223	0.258333	0.528767	0.0674	0.435533	0.3364	0.0488	-0.0944	-0.0557	-0.215133	-0.153267	-0.0414	0.158733	-0.0248
336_at	Analyte 197	197	dp53	LUA-3809	epsilon	6915	TBXA2R	thromboxane A2 receptor	0.125833	0.1787	0.115567	0.161633	0.342467	-0.069	0.159633	-0.101133	-0.1573	0.186133	-0.185067	0.013	-0.117067	-0.2171	0.1463	0.0824
202117_at	Analyte 198	198	dp52	LUA-1054	epsilon	392	ARHGAP1	Rho GTPase activating protein 1	0.479767	0.1733	0.2102	0.0716	0.228233	0.191333	0.332233	0.0769	-0.201533	-0.371867	0.149333	0.132867	0.2014	0.1578	0.210267	-0.102567
219208_at	Analyte 198	198	dp53	LUA-4058	epsilon	80204	FBXO11	F-box protein 11	0.0278	-0.1126	1.42353	-0.0335	0.144333	0.2487	-0.1004	-0.265233	-0.0103	0.0498	0.183767	-0.0748	0.139233	0.0289	-0.103167	-0.0449
217168_s_at	Analyte 199	199	dp53	LUA-1247	epsilon	9709	HERPUD1	homocysteine-inducible, endoplasmic reticulum stress-inducible, ubiquitin-like domain member 1	2.05542	1.16828	1.74322	0.579183	1.81065	1.81522	1.37075	0.648417	0.428183	0.184217	0.084	-0.0925	-1.62065	0.0146	0.432817	0.284483
206723_s_at	Analyte 199	199	dp52	LUA-3597	epsilon	9170	LPAR2	lysophosphatidic acid receptor 2	0.0247	0.2766	0.1727	0.0108	0.366067	-0.189933	0.4009	-0.133333	0.0157	-0.185433	0.023	-0.166633	1.9466	-0.0155	0.168667	-0.0304
201913_s_at	Analyte 200	200	dp52	LUA-3036	epsilon	80347	COASY	CoA synthase	-0.0307	-0.0264	-0.125933	-0.0144	-0.0703	-0.194633	-0.175167	0.0814	0.0843	-0.0425	0.202033	0.257767	0.188433	0.0855	0.1472	0.1131
210115_at	Analyte 200	200	dp53	LUA-4343	epsilon	116832	RPL39L	ribosomal protein L39-like	-0.2657	0.00717	0.0879	0.126967	-0.187967	-0.6137	0.00927	-0.4057	-0.0837	0.0834	-0.124533	-0.2358	0.0444	0.139033	-0.0166	0.0636
205750_at	Analyte 201	201	dp53	LUA-50	epsilon	670	BPHL	biphenyl hydrolase-like (serine hydrolase)	-0.48795	-1.71462	-1.15222	-0.0469	-0.107717	-0.13245	-0.445883	0.0562	0.373283	0.32745	0.31105	0.145117	0.298183	0.32445	0.340217	0.130183
202677_at	Analyte 201	201	dp52	LUA-3471	epsilon	5921	RASA1	RAS p21 protein activator (GTPase activating protein) 1	0.0154	0.52845	0.449083	0.153117	0.348083	0.149783	0.377883	0.0481	0.31995	0.309783	-0.0854	0.290017	0.0339	-0.0471	0.46195	0.121217
201855_s_at	Analyte 202	202	dp52	LUA-4023	epsilon	23300	ATMIN	ATM interactor	-0.222467	-0.259967	-0.341467	-0.3521	-1.72837	-0.182867	-1.0807	-0.100667	0.194133	0.1021	-0.0415	0.1997	-0.187933	0.0928	-0.0983	0.0271
202788_at	Analyte 202	202	dp53	LUA-1155	epsilon	7867	MAPKAPK3	mitogen-activated protein kinase-activated protein kinase 3	-0.450133	-0.0231	-0.6726	-0.589933	0.282233	-0.2016	0.594033	-0.167933	0.762767	0.0905	-0.301367	0.0339	1.32527	-0.127067	-0.235367	-0.0235
202763_at	Analyte 203	203	dp52	LUA-1001	epsilon	836	CASP3	caspase 3, apoptosis-related cysteine peptidase	0.8017	0.5857	-0.352267	-0.166967	0.687867	0.985367	-0.348733	1.1584	1.05887	0.0138	-0.5162	0.126167	-0.1509	0.0445	1.19447	-0.0319
209179_s_at	Analyte 203	203	dp53	LUA-344	epsilon	79143	MBOAT7	membrane bound O-acyltransferase domain containing 7	-0.8619	-0.2162	0.513133	0.675067	-0.6943	-1.0114	0.220167	-0.758567	-0.861967	0.566833	1.28837	0.6138	-0.8633	0.584533	-0.765367	0.765067
218961_s_at	Analyte 204	204	dp53	LUA-830	epsilon	11284	PNKP	polynucleotide kinase 3'-phosphatase	0.4144	0.5018	0.329967	0.226167	0.429467	0.405633	0.610667	0.2338	0.0711	-0.330633	-0.062	-0.0448	0.240167	-0.0901	-0.0987	-0.112333
201762_s_at	Analyte 204	204	dp52	LUA-3406	epsilon	5721	PSME2	proteasome (prosome, macropain) activator subunit 2 (PA28 beta)	-0.2591	-0.0138	-0.129033	-0.117667	-0.0151	-0.159567	-0.2239	-0.0052	0.223033	0.194567	0.021	0.00567	0.1101	0.132767	0.262067	-0.198167
201591_s_at	Analyte 205	205	dp52	LUA-1360	epsilon	11188	NISCH	nischarin	-0.274	-0.644433	-0.372267	0.1778	-0.0393	-0.520867	-0.282633	0.174733	0.0873	-0.267733	0.3835	0.238333	0.536567	0.4003	0.4914	0.1679
206770_s_at	Analyte 205	205	dp53	LUA-4085	epsilon	23443	SLC35A3	solute carrier family 35 (UDP-N-acetylglucosamine (UDP-GlcNAc) transporter), member A3	0.902183	1.23258	0.975117	-0.0844	-0.0628	0.682217	0.19515	-0.0192	0.0769	0.610217	-0.0209	-0.0833	0.22255	0.0496	0.690983	1.21612
206688_s_at	Analyte 206	206	dp52	LUA-868	epsilon	10898	CPSF4	cleavage and polyadenylation specific factor 4, 30kDa	-0.249233	-0.377133	-0.0945	0.0815	-0.277867	-0.0413	-0.484733	-0.351367	0.2682	-0.192233	0.0621	-0.0678	0.0966	0.0165	-0.0876	-0.1134
208190_s_at	Analyte 206	206	dp53	LUA-78	epsilon	51599	LSR	lipolysis stimulated lipoprotein receptor	-0.191033	0.0997	-0.2916	-0.0862	0.6598	0.0394	0.764067	0.362933	-0.1841	0.3563	-0.8022	-0.2617	-0.276967	-0.318567	-0.7189	-0.690067
201098_at	Analyte 207	207	dp52	LUA-740	epsilon	9276	COPB2	coatomer protein complex, subunit beta 2 (beta prime)	-0.458683	-0.278217	-0.30945	-0.16495	-0.0547	-0.0846	-0.00395	-0.15975	-0.0378	-0.308583	-0.0773	-0.0992	-0.0304	0.00135	-0.0428	-0.0958
207968_s_at	Analyte 207	207	dp53	LUA-3019	epsilon	4208	MEF2C	myocyte enhancer factor 2C	-0.0217	0.085	0.0119	-0.0834	0.3022	-0.155433	0.076	-0.0749	-0.1346	0.147433	-0.139833	-0.0536	0.154233	-0.00327	-0.187833	-0.1764
203725_at	Analyte 208	208	dp52	LUA-196	epsilon	1647	GADD45A	growth arrest and DNA-damage-inducible, alpha	1.9662	1.05327	1.74493	0.996267	2.5805	1.23207	0.719767	1.01603	0.2505	0.0366	0.0387	-0.3873	-0.355367	-0.213733	0.744933	0.1263
202040_s_at	Analyte 208	208	dp53	LUA-893	epsilon	5927	KDM5A	lysine (K)-specific demethylase 5A	1.16263	0.811333	0.420633	-0.0555	1.09053	0.743733	0.647033	0.124433	-0.0684	-0.109733	0.2982	0.0969	0.0941	0.094	0.519067	0.0965
221856_s_at	Analyte 209	209	dp53	LUA-748	epsilon	55793	FAM63A	family with sequence similarity 63, member A	0.185267	0.0508	-0.352567	-0.575867	1.09113	-0.942733	0.0886	-0.8941	0.8445	1.4862	0.199533	0.430967	0.2443	0.3507	2.04203	0.954733
200071_at	Analyte 209	209	dp52	LUA-1046	epsilon	10285	SMNDC1	survival motor neuron domain containing 1	0.165617	0.334683	0.34185	0.183883	-0.0168	0.0811	0.0974	0.00488	-0.0535	-0.63735	-0.24915	0.0168	0.178317	0.363117	-0.389583	-0.18475
201270_x_at	Analyte 210	210	dp52	LUA-1084	epsilon	23386	NUDCD3	NudC domain containing 3	-0.0902	-0.170233	0.1641	-0.429033	-0.481167	-0.0607	0.0956	0.0982	0.0789	0.213267	0.181933	0.0597	-0.3014	0.0565	0.0689	0.204367
203582_s_at	Analyte 210	210	dp53	LUA-4489	epsilon	5867	RAB4A	RAB4A, member RAS oncogene family	-0.0548	0.492617	0.12225	0.16275	0.671483	0.0559	0.61325	0.215083	-0.423083	0.99615	-0.0473	-0.585183	0.543183	0.00195	-0.15105	0.37215
203639_s_at	Analyte 211	211	dp52	LUA-4115	epsilon	2263	FGFR2	fibroblast growth factor receptor 2	0.2768	-0.068	0.150833	-0.0403	-0.4042	-0.157867	0.340833	0.0796	-0.197	-0.0344	0.113433	0.0839	-0.2981	0.111467	0.431933	0.0418
209100_at	Analyte 211	211	dp53	LUA-688	epsilon	7866	IFRD2	interferon-related developmental regulator 2	-0.353733	-0.0546	-0.0078	0.13	-3.2498	0.245467	-2.209	0.317867	0.1343	-0.362467	-0.218967	0.0297	-0.0139	0.331733	-0.4173	-0.2591
217867_x_at	Analyte 212	212	dp53	LUA-4391	epsilon	25825	BACE2	beta-site APP-cleaving enzyme 2	1.9995	-0.0388	-0.593633	-0.0978	0.0023	0.193967	-0.2167	-0.0642	0.0362	-0.1998	-0.0502	-0.1339	-0.2083	-0.126333	-0.0527	0.084
202540_s_at	Analyte 212	212	dp52	LUA-3094	epsilon	3156	HMGCR	3-hydroxy-3-methylglutaryl-CoA reductase	1.01663	-0.153467	0.0416	-0.134133	1.24143	1.12977	-0.506433	0.0858	-0.601633	-0.407833	-0.296033	-0.0819	-0.1028	-0.00437	-0.616467	-1.0299
210754_s_at	Analyte 213	213	dp53	LUA-926	epsilon	4067	LYN	v-yes-1 Yamaguchi sarcoma viral related oncogene homolog	-0.269033	0.0527	-0.0443	-0.0108	0.211033	-0.117467	-0.0314	-0.1897	-0.0711	-0.0314	-0.111767	-0.110267	0.0282	-0.00887	-0.196733	0.0531
202433_at	Analyte 213	213	dp52	LUA-995	epsilon	10237	SLC35B1	solute carrier family 35, member B1	0.0595	0.121233	-0.2224	-0.310867	0.151033	0.0909	0.0124	-0.277967	0.139167	-0.129067	0.0144	-0.183167	0.2122	0.0434	-0.144333	0.107533
218170_at	Analyte 214	214	dp53	LUA-157	epsilon	51015	ISOC1	isochorismatase domain containing 1	-0.0464	0.0463	-0.173733	-0.0486	-0.500233	-1.26933	-0.120567	-1.35927	-0.412067	0.054	-0.0984	-0.121567	0.067	0.0827	0.0118	-0.3368
203167_at	Analyte 214	214	dp52	LUA-4161	epsilon	7077	TIMP2	TIMP metallopeptidase inhibitor 2	0.334033	0.4431	0.7196	0.907867	0.835	1.42243	0.2438	1.22537	-0.0055	0.1185	0.000633	-0.00803	-0.144967	-0.145167	0.216133	0.196933
201536_at	Analyte 215	215	dp53	LUA-3970	epsilon	1845	DUSP3	dual specificity phosphatase 3	-0.679467	-1.00777	0.425033	0.0755	-1.05907	-0.551333	-0.175267	0.277267	0.0836	0.483133	0.489167	-0.559733	-0.5113	0.478633	-0.351667	0.222067
205036_at	Analyte 215	215	dp52	LUA-3987	epsilon	11157	LSM6	LSM6 homolog, U6 small nuclear RNA associated (S. cerevisiae)	-0.334017	-0.696883	-0.0865	0.28335	-0.699983	-0.128983	-0.78305	-0.278583	-0.11745	0.165917	-0.0413	0.0266	0.156883	-0.103117	-0.116983	0.034
200622_x_at	Analyte 216	216	dp52	LUA-3702	epsilon	808	CALM3	calmodulin 3 (phosphorylase kinase, delta)	0.586183	1.09285	-0.270483	-0.309117	-0.0819	0.468817	0.117283	0.0178	0.119083	0.198883	0.0869	0.258317	-0.0513	-0.16225	0.422217	0.420783
205130_at	Analyte 216	216	dp53	LUA-152	epsilon	5891	MOK	MOK protein kinase	-0.43205	-0.508817	-0.366117	-0.129217	-0.512117	-0.376117	-0.27325	-0.176117	-0.116083	0.0907	0.0385	-0.0458	0.208017	0.220117	-0.0497	-0.0397
216347_s_at	Analyte 217	217	dp53	LUA-3276	epsilon	23368	PPP1R13B	protein phosphatase 1, regulatory subunit 13B	-0.2107	-0.1161	-0.204067	-0.0331	-0.135367	-0.554233	-0.0626	-0.258333	0.0437	0.206733	0.141933	0.0281	0.065	0.0802	0.333167	0.285467
202797_at	Analyte 217	217	dp52	LUA-1316	epsilon	22908	SACM1L	SAC1 suppressor of actin mutations 1-like (yeast)	-0.5071	-0.2899	-0.181533	0.00637	-0.4467	-0.481867	-0.324367	-0.151267	-0.00773	0.169267	-0.0207	-0.0989	0.113667	0.325267	-0.392233	-0.217067
202500_at	Analyte 218	218	dp53	LUA-1284	epsilon	3300	DNAJB2	DnaJ (Hsp40) homolog, subfamily B, member 2	-0.157767	-0.118367	0.2352	0.376167	0.133167	0.229233	-0.0323	0.1628	-0.181333	-0.3869	-0.0323	-0.0489	-0.193	-0.582233	0.5032	0.087
202396_at	Analyte 218	218	dp52	LUA-1133	epsilon	10915	TCERG1	transcription elongation regulator 1	0.0449	0.229717	-0.40785	-0.0582	0.15665	-0.510083	0.491717	0.084	-0.0588	-0.245417	0.0352	-0.212683	-0.0754	-0.140517	-0.369317	0.087
218421_at	Analyte 219	219	dp53	LUA-356	epsilon	64781	CERK	ceramide kinase	-0.854983	-1.16432	-1.23702	0.119783	-0.850017	-0.49375	-0.736983	-0.19695	0.87515	0.911617	0.551717	0.167617	-0.201217	0.92935	-0.00892	0.488983
201985_at	Analyte 219	219	dp52	LUA-1241	epsilon	9897	KIAA0196	KIAA0196	-0.454833	-0.199133	-0.055	-0.0147	-0.563167	-0.214667	-0.189867	-0.1722	0.144433	0.145267	0.0726	-0.0132	0.1631	-0.6725	0.103133	0.548467
215116_s_at	Analyte 220	220	dp52	LUA-4347	epsilon	1759	DNM1	dynamin 1	-0.0194	0.204467	0.0267	-0.0111	0.217567	0.1555	0.0536	-0.1216	0.073	-0.0953	0.126767	0.083	0.3216	0.283967	-0.0272	-0.107567
217933_s_at	Analyte 220	220	dp53	LUA-813	epsilon	51056	LAP3	leucine aminopeptidase 3	-0.4391	0.06	-0.181633	-0.0535	-0.224767	-0.125467	-0.1439	-0.124833	0.153533	0.148433	0.0633	0.296033	-0.200667	0.0285	0.0836	0.1371
202887_s_at	Analyte 221	221	dp52	LUA-1248	epsilon	54541	DDIT4	DNA-damage-inducible transcript 4	2.9992	1.0514	0.849333	0.169433	2.78083	1.2076	0.809767	0.2815	2.15137	0.110333	-0.2478	0.253767	-0.0928	-0.136233	0.376733	1.53203
212871_at	Analyte 221	221	dp53	LUA-472	epsilon	8550	MAPKAPK5	mitogen-activated protein kinase-activated protein kinase 5	0.934383	1.35802	1.05015	-0.0233	0.401517	1.93092	1.13278	-0.00782	0.782083	0.597617	1.59175	0.0146	0.606317	0.16415	2.35748	0.447917
205633_s_at	Analyte 222	222	dp52	LUA-1204	epsilon	211	ALAS1	aminolevulinate, delta-, synthase 1	0.221333	0.318967	0.3723	0.566367	0.570733	0.197767	0.2767	0.405633	0.263733	0.0184	0.0594	0.0434	-0.211167	-0.1014	-0.0476	0.279767
209526_s_at	Analyte 222	222	dp53	LUA-4282	epsilon	50810	HDGFRP3	hepatoma-derived growth factor, related protein 3	-0.0109	0.26215	0.209217	-0.0907	0.0944	0.076	0.0931	-0.10225	0.145517	0.14015	-0.25465	-0.043	0.0503	0.152583	0.0494	-0.0201
200816_s_at	Analyte 223	223	dp52	LUA-394	epsilon	5048	PAFAH1B1	platelet-activating factor acetylhydrolase 1b, regulatory subunit 1 (45kDa)	-0.141983	-0.302817	-0.342117	0.129883	-0.309517	-0.26455	-0.0189	-0.158383	0.133817	0.00935	-0.165383	-0.27655	-0.174217	-0.133483	0.284617	0.377883
206099_at	Analyte 223	223	dp53	LUA-3329	epsilon	5583	PRKCH	protein kinase C, eta	0.0387	0.184933	-0.0125	-0.104733	-0.146667	0.0373	0.0917	-0.0794	0.104667	-0.375033	-0.156733	0.129933	-0.2101	0.0238	-0.0101	0.3037
201896_s_at	Analyte 224	224	dp52	LUA-725	epsilon	84722	PSRC1	proline/serine-rich coiled-coil 1	-1.6518	-1.28877	-1.4029	-1.3597	-1.62823	-1.4114	-0.999033	-1.35143	0.130033	0.2501	-0.234267	0.2308	0.0197	-0.143533	-0.872733	0.256233
203885_at	Analyte 224	224	dp53	LUA-141	epsilon	23011	RAB21	RAB21, member RAS oncogene family	-0.89155	-0.283217	-0.32585	0.283817	-0.538583	-0.408583	-0.291283	-0.404683	0.11415	0.25605	1.11882	0.31555	0.0902	0.0549	0.553283	0.167783
218498_s_at	Analyte 225	225	dp52	LUA-4034	epsilon	30001	ERO1L	ERO1-like (S. cerevisiae)	-0.2154	-0.0459	0.019	0.133133	-0.217233	0.260167	0.571567	0.543633	-0.0299	-0.2285	-0.0758	-0.0756	0.036	0.0788	-0.0226	-0.121433
209337_at	Analyte 225	225	dp53	LUA-4444	epsilon	11168	PSIP1	PC4 and SFRS1 interacting protein 1	-0.279133	-0.520267	-0.244233	-0.310967	-0.138167	-0.4872	-1.18467	-0.575067	0.243633	0.5011	0.200267	0.154867	0.207467	-0.0374	0.3722	0.263267
203381_s_at	Analyte 226	226	dp52	LUA-3646	epsilon	348	APOE	apolipoprotein E	-0.359217	-0.296317	-0.0246	-0.458883	-0.162683	-0.0727	-0.507117	0.0111	0.381183	0.406417	0.10665	0.307217	-0.0852	0.111517	0.35795	0.356383
204313_s_at	Analyte 226	226	dp53	LUA-566	epsilon	1385	CREB1	cAMP responsive element binding protein 1	0.506417	0.974483	0.27315	-0.0643	0.255783	0.186017	0.139417	-0.295983	0.0354	-0.0497	-0.160583	-0.111317	0.205583	0.0282	0.370617	0.116183
203640_at	Analyte 227	227	dp53	LUA-1077	epsilon	10150	MBNL2	muscleblind-like 2 (Drosophila)	1.49605	1.15928	1.94085	0.284417	1.28082	1.92672	1.30812	1.86918	0.0819	-0.379917	-0.967017	-0.81505	0.973283	-0.348783	-0.38595	-0.216583
202689_at	Analyte 227	227	dp52	LUA-1200	epsilon	29890	RBM15B	RNA binding motif protein 15B	0.916183	0.78375	0.524017	1.05585	0.148217	0.273417	0.73285	0.486083	-0.217183	-0.0503	-0.340917	0.067	-0.378983	0.350983	0.152817	-0.455583
218744_s_at	Analyte 228	228	dp53	LUA-4104	epsilon	29763	PACSIN3	protein kinase C and casein kinase substrate in neurons 3	0.0452	-0.0484	-0.18045	0.0839	0.86815	-0.71455	0.196117	-1.11668	-0.47195	1.05442	0.137617	0.81425	-0.601383	-0.23915	-0.64105	0.15935
201519_at	Analyte 228	228	dp52	LUA-34	epsilon	9868	TOMM70A	translocase of outer mitochondrial membrane 70 homolog A (S. cerevisiae)	-0.403617	0.11855	-0.468883	-0.706217	-0.34395	-0.0996	-0.17195	-0.264483	0.131417	-0.38405	-0.152217	-0.535617	0.0116	0.123783	-0.0283	-0.0549
209213_at	Analyte 229	229	dp52	LUA-3398	epsilon	873	CBR1	carbonyl reductase 1	-0.721367	-0.474933	-0.623333	-0.529	-0.3918	-0.6655	-0.383933	-0.587667	-0.205	-0.1918	0.0969	0.0799	0.0147	-0.218233	-0.2105	-0.130933
211783_s_at	Analyte 229	229	dp53	LUA-17	epsilon	9112	MTA1	metastasis associated 1	0.351733	-1.66053	0.155967	0.2015	0.568767	0.0533	0.9003	0.121133	0.1575	-0.1817	0.141033	0.022	0.233633	0.0819	0.0284	0.0856
208634_s_at	Analyte 230	230	dp53	LUA-3315	epsilon	23499	MACF1	microtubule-actin crosslinking factor 1	-1.18327	0.0924	-1.40773	-0.5076	-0.0192	-1.33117	-0.260433	-0.3998	0.323367	-0.2119	0.324267	-0.0182	0.0656	-0.910133	-0.148433	-0.2561
202545_at	Analyte 230	230	dp52	LUA-1321	epsilon	5580	PRKCD	protein kinase C, delta	1.72955	0.908917	2.08888	1.43782	0.83385	2.42502	1.26845	1.63048	-0.0915	-0.733883	0.111717	-0.0843	0.0543	0.560817	-0.177517	-0.51305
205899_at	Analyte 231	231	dp53	LUA-3732	epsilon	8900	CCNA1	cyclin A1	0.0807	0.29405	0.164517	-0.179117	-0.077	0.15805	0.0266	-0.213883	0.0734	1.47038	-0.0324	0.10025	0.157717	-0.0512	-0.16645	0.249983
212740_at	Analyte 231	231	dp52	LUA-3216	epsilon	30849	PIK3R4	phosphoinositide-3-kinase, regulatory subunit 4	-0.4883	-0.142933	-0.6873	-0.499667	-0.371233	-0.550133	0.155467	-0.647067	-0.1342	-0.460167	-0.0104	0.1172	-0.0869	0.0311	-0.363933	-0.197767
202332_at	Analyte 232	232	dp52	LUA-3943	epsilon	1454	CSNK1E	casein kinase 1, epsilon	0.693	0.878533	0.8725	0.663167	0.875767	1.2286	0.8965	0.8241	0.0318	-0.276567	-0.00823	-0.1432	-0.1321	-0.305	-0.113533	-0.165333
201466_s_at	Analyte 233	233	dp52	LUA-1281	epsilon	3725	JUN	jun proto-oncogene	3.95518	2.07792	3.50078	2.50818	3.76342	2.95555	2.40105	2.41738	-1.51595	-1.30052	0.33705	-0.265583	0.0523	-0.113217	-0.48415	-0.85835
212694_s_at	Analyte 233	233	dp53	LUA-4364	epsilon	5096	PCCB	propionyl CoA carboxylase, beta polypeptide	-1.69698	0.16705	-1.33832	-0.76415	-0.563183	-1.77792	-0.586383	-1.28492	0.50835	0.168483	0.240583	-1.20868	0.20485	-0.0367	0.668817	0.35965
221610_s_at	Analyte 234	234	dp53	LUA-2017	epsilon	55620	STAP2	signal transducing adaptor family member 2	0.270783	0.139083	0.291083	-0.0856	0.067	0.54045	0.156617	-0.00975	0.544683	0.248583	0.0423	0.0313	0.0113	-0.0525	0.584817	0.700017
217766_s_at	Analyte 234	234	dp52	LUA-3209	epsilon	23585	TMEM50A	transmembrane protein 50A	-0.230667	-0.0763	0.0344	-0.0344	-0.2761	-0.0708	-0.0116	-0.0205	0.165167	0.194233	-0.126567	0.0322	-0.000667	0.171967	-0.1344	-0.0755
203201_at	Analyte 235	235	dp53	LUA-559	epsilon	5373	PMM2	phosphomannomutase 2	-0.8753	0.3217	1.05693	1.11353	0.736467	1.628	-0.237867	1.53427	1.1243	-0.539567	-0.0787	-0.588167	0.275567	0.4082	-0.1103	0.4163
201825_s_at	Analyte 235	235	dp52	LUA-1138	epsilon	51097	SCCPDH	saccharopine dehydrogenase (putative)	-0.0748	-0.31655	-0.24545	-0.27405	-0.485683	-0.627717	-0.35795	-0.631183	-0.154983	0.23765	0.366917	0.190183	0.29075	0.0227	0.420217	0.169217
217989_at	Analyte 236	236	dp53	LUA-3560	epsilon	51170	HSD17B11	hydroxysteroid (17-beta) dehydrogenase 11	-0.509217	-0.60785	-0.238717	-0.374483	-0.825017	-0.14485	-0.538483	-0.74925	-2.40182	-0.173717	0.0347	-2.36572	0.201283	-0.0538	-0.477883	-0.20745
208763_s_at	Analyte 236	236	dp52	LUA-3834	epsilon	1831	TSC22D3	TSC22 domain family, member 3	0.381583	0.0607	-0.00802	0.00802	1.34325	0.217083	0.170783	-0.11645	0.585083	0.349683	0.23005	0.28315	0.330383	0.140917	0.422217	0.116817
220127_s_at	Analyte 237	237	dp53	LUA-942	epsilon	54850	FBXL12	F-box and leucine-rich repeat protein 12	-0.460183	-0.770283	0.20465	-0.54895	1.00925	0.378983	-0.540317	0.33775	-0.459517	-0.0791	-0.778117	-0.149317	-0.0753	0.323783	-0.39455	-0.601717
204654_s_at	Analyte 237	237	dp52	LUA-3814	epsilon	7020	TFAP2A	transcription factor AP-2 alpha (activating enhancer binding protein 2 alpha)	0.96735	0.28875	-0.0291	0.46765	-0.0311	-0.394517	0.588117	-0.31725	0.51215	0.111117	0.560183	0.146517	-0.29125	0.00578	0.466817	0.37105
221531_at	Analyte 238	238	dp53	LUA-4445	epsilon	80349	WDR61	WD repeat domain 61	-0.8679	-0.6608	-0.0919	-0.219	-0.8222	-0.243633	-1.2674	-1.07267	-0.198367	-1.0495	0.8322	-0.138433	-0.4535	-0.309333	-0.865467	-0.416133
218149_s_at	Analyte 238	238	dp52	LUA-1282	epsilon	55893	ZNF395	zinc finger protein 395	0.78995	0.10235	-0.257717	0.580583	0.70995	-0.27495	0.61835	-0.126017	0.669717	1.04008	-0.322383	-0.498017	0.163017	0.871183	0.383517	0.909717
204781_s_at	Analyte 239	239	dp53	LUA-97	epsilon	355	FAS	Fas (TNF receptor superfamily, member 6)	-0.9626	-0.5609	-0.7522	-0.3716	-1.4592	-0.155033	-0.5871	-0.328233	0.346367	0.1076	0.228433	-0.138667	-0.1798	-0.4483	-0.338	0.545333
202261_at	Analyte 239	239	dp52	LUA-550	epsilon	6944	VPS72	vacuolar protein sorting 72 homolog (S. cerevisiae)	-0.200833	-0.168333	-0.132067	-0.00483	0.8251	-0.193433	-0.00573	-0.372467	-0.302333	0.211567	0.0704	0.1224	-0.197967	-0.100167	0.3953	-0.278567
205046_at	Analyte 240	240	dp53	LUA-1337	epsilon	1062	CENPE	centromere protein E, 312kDa	-0.695017	-0.568283	-0.0522	-0.330417	-1.02975	-0.637117	-0.259617	0.33205	0.0296	-0.472217	-0.308283	-0.0454	-0.0649	0.153183	-0.360317	0.0881
201561_s_at	Analyte 240	240	dp52	LUA-4073	epsilon	22883	CLSTN1	calsyntenin 1	-0.4679	-0.331	-0.831667	-0.298533	-0.7414	-0.631767	-0.2538	-0.7856	-0.1412	-0.107167	-0.0523	0.138933	0.0335	0.173333	-0.281333	0.0327
201200_at	Analyte 241	241	dp53	LUA-414	epsilon	8804	CREG1	cellular repressor of E1A-stimulated genes 1	0.445283	0.118783	-0.849117	0.210683	0.398283	-0.0225	0.56845	-0.25835	0.855017	0.31325	0.566217	-0.0311	-0.0798	-0.271883	0.136017	-0.0548
203218_at	Analyte 241	241	dp52	LUA-1109	epsilon	5601	MAPK9	mitogen-activated protein kinase 9	-0.1527	-0.254367	-0.2282	-0.0792	-0.268467	-0.3912	-0.435233	-0.214033	-0.367133	0.1323	-0.501633	-0.2353	0.00587	0.149567	-0.00553	0.1005
219742_at	Analyte 242	242	dp53	LUA-381	epsilon	80758	PRR7	proline rich 7 (synaptic)	1.82987	2.31	1.9731	1.90907	1.82163	2.2806	2.25973	2.3845	-0.154967	-0.864433	-0.439033	0.631267	-0.252933	-1.38427	0.422033	0.275133
200711_s_at	Analyte 242	242	dp52	LUA-3574	epsilon	6500	SKP1	S-phase kinase-associated protein 1	-1.69997	-1.44673	-1.66547	-1.24663	-1.8018	-1.09627	-1.70497	-1.04787	0.0651	0.554633	-0.0725	-0.399067	-0.0372	0.332567	-0.592033	-0.614533
202868_s_at	Analyte 243	243	dp52	LUA-1044	epsilon	10775	POP4	processing of precursor 4, ribonuclease P/MRP subunit (S. cerevisiae)	-0.604683	-0.281483	-0.456583	-1.33362	-0.762617	-0.596383	-0.496183	-0.302183	-0.218217	0.0813	-0.270483	-0.218217	0.110083	-0.0724	0.0348	0.0877
213851_at	Analyte 243	243	dp53	LUA-4071	epsilon	375346	TMEM110	transmembrane protein 110	-0.443267	-0.6955	-0.3237	0.206933	-0.457567	-0.981633	-0.625533	-0.6068	-0.174533	-0.0284	-0.00383	0.00667	0.296633	0.229533	0.0894	-0.00977
201146_at	Analyte 244	244	dp52	LUA-996	epsilon	4780	NFE2L2	nuclear factor (erythroid-derived 2)-like 2	1.7623	1.97343	1.13197	0.849733	1.5791	1.3539	1.777	0.795467	-0.286667	-0.8596	-0.388533	-0.546833	-0.0453	-1.43747	0.879233	0.170767
219968_at	Analyte 244	244	dp53	LUA-201	epsilon	51385	ZNF589	zinc finger protein 589	-1.22702	-1.09498	-1.06335	-0.725517	-1.08082	-0.97615	-0.852183	-0.930717	-0.0409	0.12185	-0.0275	0.142283	-0.0981	1.23262	-0.725517	-0.162617
208478_s_at	Analyte 245	245	dp53	LUA-3672	epsilon	581	BAX	BCL2-associated X protein	-0.777517	-1.23532	-0.662783	-0.630417	-1.07542	-0.908283	-0.925917	-0.51665	-0.163517	0.427983	0.19455	0.0755	0.024	-0.0305	-0.489383	0.0854
201032_at	Analyte 245	245	dp52	LUA-1227	epsilon	10904	BLCAP	bladder cancer associated protein	-0.85555	-0.769117	-0.492617	-0.423983	-0.71895	-0.531283	-0.608317	-0.357717	0.062	-0.0336	0.165683	0.235583	0.16665	0.0231	-0.190983	0.176617
217752_s_at	Analyte 246	246	dp53	LUA-215	epsilon	55748	CNDP2	CNDP dipeptidase 2 (metallopeptidase M20 family)	0.119933	0.0483	0.4506	0.403567	0.423433	0.401167	0.405433	0.552033	0.277933	0.125267	0.0707	-0.0199	-0.0324	-0.00893	0.198967	0.1531
202916_s_at	Analyte 246	246	dp52	LUA-565	epsilon	9917	FAM20B	family with sequence similarity 20, member B	-0.00695	0.0161	-0.014	-0.172017	-0.00575	-0.210417	0.476517	-0.214183	0.102383	0.027	0.0449	1.67e-05	-0.0257	0.0645	0.0662	0.107917
207808_s_at	Analyte 247	247	dp52	LUA-3368	epsilon	5627	PROS1	protein S (alpha)	-0.320417	-0.43165	-0.272017	-0.105017	-0.46755	0.0781	-0.32375	-0.248617	0.0197	0.196183	-0.648517	0.46115	0.0479	0.11575	-0.282317	0.258117
207196_s_at	Analyte 247	247	dp53	LUA-182	epsilon	10318	TNIP1	TNFAIP3 interacting protein 1	-0.0264	-0.0462	-0.0924	-0.319017	-0.974717	-0.106617	-0.659483	0.306583	0.738083	0.800883	1.49835	-0.0608	-0.48715	-0.285417	0.99665	-0.0343
212180_at	Analyte 248	248	dp52	LUA-109	epsilon	1399	CRKL	v-crk sarcoma virus CT10 oncogene homolog (avian)-like	0.329833	0.4811	-1.8937	-0.143633	0.342067	0.0833	0.383467	-0.244	-0.4607	-0.291067	-0.0502	-0.364133	-0.0112	-0.1043	-0.091	-0.177933
222125_s_at	Analyte 248	248	dp53	LUA-4463	epsilon	54681	P4HTM	prolyl 4-hydroxylase, transmembrane (endoplasmic reticulum)	0.9405	1.30257	2.12537	0.3087	0.6603	-0.155533	0.5608	0.141167	-0.244567	-0.0692	-0.0939	-0.109067	0.175633	0.150833	-0.1966	0.149867
208872_s_at	Analyte 249	249	dp53	LUA-4234	epsilon	7905	REEP5	receptor accessory protein 5	-0.376017	1.63145	1.40382	1.02898	0.596283	1.86215	1.38552	2.07298	0.21245	0.74935	0.61545	0.222617	0.322483	0.587483	-0.0721	0.58615
203521_s_at	Analyte 249	249	dp52	LUA-1004	epsilon	24149	ZNF318	zinc finger protein 318	-0.8789	-1.30933	-1.61063	-1.29767	-1.10993	-1.7668	-1.59517	-1.5408	0.515567	0.498567	-0.00773	0.228533	0.279333	0.122633	0.1233	-0.134633
217809_at	Analyte 250	250	dp53	LUA-423	epsilon	28969	BZW2	basic leucine zipper and W2 domains 2	0.41585	0.0852	-0.114817	0.000517	-1.59762	0.35475	-1.37888	-1.32148	-0.755017	-0.75495	0.0617	-1.07038	-0.81905	-0.812283	0.107083	-1.90275
208647_at	Analyte 250	250	dp52	LUA-1005	epsilon	2222	FDFT1	farnesyl-diphosphate farnesyltransferase 1	0.346133	0.4931	0.599833	0.148567	1.5086	0.436633	0.431333	0.495467	0.562033	0.5834	-0.0924	0.470133	0.5779	0.628833	-0.0158	1.02983
204605_at	Analyte 251	251	dp53	LUA-403	epsilon	10668	CGRRF1	cell growth regulator with ring finger domain 1	0.487183	-0.278017	0.25815	0.10115	0.383283	0.0346	-0.15615	-0.319083	0.411383	0.56455	0.0245	-0.23125	0.342317	0.969717	0.601917	0.13355
201391_at	Analyte 251	251	dp52	LUA-1190	epsilon	10131	TRAP1	TNF receptor-associated protein 1	-0.0144	-0.0831	0.1202	0.0204	0.313133	0.1239	0.0594	-0.110567	0.167833	0.121233	0.0479	-0.1324	0.219733	-0.399933	0.318133	0.290867
219082_at	Analyte 252	252	dp53	LUA-164	epsilon	51005	AMDHD2	amidohydrolase domain containing 2	1.00667	0.810967	0.797	0.897767	-0.412133	-0.128667	1.01493	0.871333	-0.5381	0.0475	-0.920433	-1.07153	0.9813	0.452333	-0.664033	-0.117767
202678_at	Analyte 252	252	dp52	LUA-749	epsilon	2958	GTF2A2	general transcription factor IIA, 2, 12kDa	-0.4363	-0.374867	-0.530533	-0.168233	0.135967	-0.268833	-0.0203	-0.565467	0.213367	-0.224967	-0.0209	-0.1461	-0.132633	-0.0689	0.3627	-0.4113
205161_s_at	Analyte 253	253	dp53	LUA-367	epsilon	8800	PEX11A	peroxisomal biogenesis factor 11 alpha	-0.786367	-0.894567	-0.758267	-0.503333	-0.816267	-0.838667	-0.836633	-0.800333	0.2195	0.464067	0.0165	0.303833	0.222433	0.209967	-0.168267	0.101133
207805_s_at	Analyte 253	253	dp52	LUA-3401	epsilon	5715	PSMD9	proteasome (prosome, macropain) 26S subunit, non-ATPase, 9	-0.306933	-0.219333	-0.230833	0.420467	0.0549	0.226	-0.177667	0.518	-0.00123	-0.0885	0.0203	-0.0341	0.108567	-0.132867	-0.264633	-0.3243
219821_s_at	Analyte 254	254	dp53	LUA-728	epsilon	54438	GFOD1	glucose-fructose oxidoreductase domain containing 1	0.307317	-0.210483	-0.185283	-0.41025	0.865817	-0.00275	-0.0925	-0.336917	0.258183	0.161883	0.113117	0.175783	-0.33145	-0.181483	0.47015	0.145517
203208_s_at	Analyte 254	254	dp52	LUA-960	epsilon	9650	MTFR1	mitochondrial fission regulator 1	0.4452	0.410867	0.320633	0.0912	0.2148	0.3637	0.2534	-0.0975	0.019	0.174567	0.1122	0.093	0.0338	-0.1106	-0.124833	0.0888
221142_s_at	Analyte 255	255	dp53	LUA-2015	epsilon	55825	PECR	peroxisomal trans-2-enoyl-CoA reductase	0.163183	-0.450917	-0.201683	0.107283	-0.0404	-1.24472	-0.46145	-1.05638	0.48255	-1.11985	-0.0849	-0.0434	-0.391317	-0.0602	0.0746	-0.081
201899_s_at	Analyte 255	255	dp52	LUA-918	epsilon	7319	UBE2A	ubiquitin-conjugating enzyme E2A	-0.9978	-0.474	-0.373867	-0.220767	-0.6953	0.4355	-0.3358	0.4012	-0.434667	0.495667	-0.0856	-0.2806	-0.0687	-0.0772	0.354	-0.274233
202891_at	Analyte 256	256	dp52	LUA-1091	epsilon	4817	NIT1	nitrilase 1	0.442133	0.0957	0.0663	-0.316267	0.572267	-0.1575	0.0111	-0.239433	0.1105	0.0784	-0.205867	-0.2943	0.0272	-0.0515	0.591467	0.195633
203373_at	Analyte 256	256	dp53	LUA-690	epsilon	8835	SOCS2	suppressor of cytokine signaling 2	0.334667	0.2806	0.431833	0.2595	0.1613	0.0801	0.3334	0.171033	0.234967	0.2728	-0.242033	-0.161367	0.0693	0.0059	0.811333	0.543367
205691_at	Analyte 257	257	dp52	LUA-745	epsilon	9143	SYNGR3	synaptogyrin 3	0.486333	0.675933	0.622433	0.691133	1.11427	1.17797	0.7984	1.1235	0.167833	0.0542	-0.467633	-0.0148	0.161333	0.0314	0.428767	0.267733
218249_at	Analyte 257	257	dp53	LUA-1	epsilon	64429	ZDHHC6	zinc finger, DHHC-type containing 6	-1.08548	-1.46228	-0.67035	-0.344617	-0.849183	-0.612083	-1.23452	-0.18385	-0.367317	-0.11215	-0.106317	0.0328	-0.157217	0.122317	-0.90195	-0.617083
205055_at	Analyte 258	258	dp53	LUA-106	epsilon	3682	ITGAE	integrin, alpha E (antigen CD103, human mucosal lymphocyte antigen 1; alpha polypeptide)	-0.995067	-0.849733	-0.824133	-0.478633	-0.74	-1.1825	-0.752233	-0.6166	-0.274833	0.235467	-0.201767	-0.0197	0.1438	-0.0976	-0.0788	0.062
207535_s_at	Analyte 258	258	dp52	LUA-3089	epsilon	4791	NFKB2	nuclear factor of kappa light polypeptide gene enhancer in B-cells 2 (p49/p100)	-0.174417	-0.28575	0.11995	0.312883	0.23675	0.251317	-0.15575	0.429217	-0.117983	0.0566	-0.00045	-0.0492	0.176083	0.0549	0.0434	-0.118483
201314_at	Analyte 259	259	dp52	LUA-1232	epsilon	10494	STK25	serine/threonine kinase 25	-0.201067	0.0569	0.120533	0.1508	0.0278	-0.190433	-0.014	0.0498	0.088	-0.0819	-0.011	-0.173167	0.0896	0.2102	0.0302	0.0413
204808_s_at	Analyte 259	259	dp53	LUA-1358	epsilon	10329	TMEM5	transmembrane protein 5	-0.760133	-1.35873	-0.8184	-0.613533	-1.2004	-1.0718	-0.845633	-0.6115	-0.2392	0.222433	0.0421	0.161933	0.0677	0.192333	-0.435567	-0.2454
202394_s_at	Analyte 260	260	dp52	LUA-752	epsilon	55324	ABCF3	ATP-binding cassette, sub-family F (GCN20), member 3	-0.2574	-0.380033	-0.8333	-0.314867	-0.595233	-0.4065	-0.526233	-0.174067	0.232	0.185633	-0.116167	0.1108	0.2222	-0.1866	-0.235867	-0.193967
213995_at	Analyte 260	260	dp53	LUA-250	epsilon	27109	ATP5S	ATP synthase, H+ transporting, mitochondrial Fo complex, subunit s (factor B)	-0.484933	-0.415133	0.205967	-0.287367	0.0763	-0.3252	-0.639467	0.0498	0.315133	0.102867	0.885	0.902267	-0.0668	0.564733	1.03053	0.281867
213669_at	Analyte 261	261	dp52	LUA-4095	epsilon	23149	FCHO1	FCH domain only 1	1.03067	0.769533	1.21667	0.5633	1.10627	0.132567	1.1259	0.307633	-0.382567	-0.331233	0.182667	0.261267	0.2559	0.4009	-0.1225	0.427133
217722_s_at	Analyte 261	261	dp53	LUA-1263	epsilon	51335	NGRN	neugrin, neurite outgrowth associated	-1.08698	-0.83805	-1.64175	-1.44065	-1.66982	-0.531183	-1.72202	-0.39525	0.444217	0.46345	-0.102183	-0.33385	-0.242583	-0.68705	0.60455	-1.13988
213844_at	Analyte 262	262	dp53	LUA-4060	epsilon	3202	HOXA5	homeobox A5	-1.62995	-1.46208	-2.14565	-1.61958	-1.39195	-2.22985	-1.47138	-1.75792	1.03652	0.274083	0.729483	-0.0293	-0.19195	-0.198517	0.291417	-0.38025
202696_at	Analyte 262	262	dp52	LUA-1317	epsilon	9943	OXSR1	oxidative-stress responsive 1	0.27275	0.584083	0.101083	0.324983	0.0509	0.362483	0.163617	0.65125	-0.35625	0.0573	-0.543117	0.172517	0.175883	0.211183	-0.335917	-0.192783
200678_x_at	Analyte 263	263	dp53	LUA-328	epsilon	2896	GRN	granulin	0.737633	0.690133	-0.2226	-0.144667	0.6173	0.754267	0.9684	1.50303	1.91243	-0.3249	1.23363	-1.25677	-0.312133	0.701733	2.2326	-0.3094
201074_at	Analyte 263	263	dp52	LUA-717	epsilon	6599	SMARCC1	SWI/SNF related, matrix associated, actin dependent regulator of chromatin, subfamily c, member 1	-0.123217	-0.288017	0.326517	-0.0156	0.153083	-0.460217	-0.10135	-0.792617	-0.557583	-0.193517	-0.0786	0.587283	0.12865	-0.198517	-0.45125	0.39425
218014_at	Analyte 264	264	dp53	LUA-332	epsilon	79902	NUP85	nucleoporin 85kDa	-0.433167	-0.5381	-0.362667	-0.251467	-0.375267	-0.330767	-0.485867	-0.207533	-0.110567	-0.0809	0.00533	-0.0233	0.1779	0.145167	-0.237167	-0.221733
219461_at	Analyte 264	264	dp52	LUA-3151	epsilon	56924	PAK6	p21 protein (Cdc42/Rac)-activated kinase 6	0.0546	0.0729	-0.0359	-0.468733	-0.0147	-0.000933	-0.299833	0.163367	-0.260533	-0.017	-0.281567	0.104567	0.1214	0.0522	0.151667	0.209
205498_at	Analyte 265	265	dp52	LUA-4174	epsilon	2690	GHR	growth hormone receptor	0.183517	-0.233583	0.0129	-0.10105	0.120317	0.14135	-0.19115	-0.271883	0.250683	0.195417	-0.0643	-0.0243	0.151183	0.21425	0.15445	0.161017
221046_s_at	Analyte 265	265	dp53	LUA-624	epsilon	29083	GTPBP8	GTP-binding protein 8 (putative)	0.16665	0.0902	0.30465	-0.0964	-0.23535	-0.0756	-0.469217	-0.350583	-0.199683	0.149783	-0.172083	-0.0646	0.0765	0.294383	0.111183	0.00625
209092_s_at	Analyte 266	266	dp52	LUA-1089	epsilon	51031	GLOD4	glyoxalase domain containing 4	0.210583	0.0765	0.0735	0.0914	-0.241117	-0.0452	-0.0169	-0.0413	0.244917	0.32125	-0.00812	0.11345	0.243917	-0.0353	0.47575	0.303883
208820_at	Analyte 266	266	dp53	LUA-890	epsilon	5747	PTK2	PTK2 protein tyrosine kinase 2	0.0322	-0.132717	0.470683	0.236683	-0.195217	-0.110617	0.41525	-0.0785	0.856683	0.47195	0.768483	0.182717	0.181283	-0.400217	0.358617	0.77195
202246_s_at	Analyte 267	267	dp52	LUA-3778	epsilon	1019	CDK4	cyclin-dependent kinase 4	-0.164133	-0.179133	-0.3341	-0.181467	-0.398067	-0.559767	-0.0761	0.262967	0.0514	0.0502	0.061	0.2341	0.0587	-0.221833	0.175533	0.556233
203464_s_at	Analyte 267	267	dp53	LUA-860	epsilon	22905	EPN2	epsin 2	0.174733	-0.1756	0.2613	0.313133	-0.180567	-0.156933	0.0124	0.269633	-0.317067	-0.277767	-0.1276	-0.1211	0.0568	0.1749	-0.4535	-0.263867
220094_s_at	Analyte 268	268	dp53	LUA-3403	epsilon	63933	CCDC90A	coiled-coil domain containing 90A	-0.997333	0.0379	-0.8816	-1.4193	-0.9445	-0.470867	-1.14193	-1.47737	0.1188	0.455067	0.1098	0.4129	0.0854	-0.0545	-0.0417	-1.03273
203233_at	Analyte 268	268	dp52	LUA-1042	epsilon	3566	IL4R	interleukin 4 receptor	2.58903	2.18123	2.30837	2.4008	2.06977	2.46987	2.13093	2.50153	-0.861533	-1.12747	-0.628667	-0.636933	-0.384067	-0.2739	-1.06843	-0.118133
212943_at	Analyte 269	269	dp53	LUA-1119	epsilon	9847	KIAA0528	KIAA0528	-0.2726	-0.312733	-0.200433	-0.279667	-0.396933	-0.373367	-0.072	-0.230967	0.3197	0.308267	0.240933	0.329533	0.145233	0.0631	-0.156967	0.527067
218292_s_at	Analyte 269	269	dp52	LUA-3300	epsilon	51422	PRKAG2	protein kinase, AMP-activated, gamma 2 non-catalytic subunit	-0.0959	-0.00707	-0.185733	0.1017	-0.0808	0.134067	0.0993	0.0962	0.116533	-0.0544	0.1229	0.0727	-0.0405	-0.1007	-0.0085	-0.197933
205051_s_at	Analyte 270	270	dp52	LUA-1116	epsilon	3815	KIT	v-kit Hardy-Zuckerman 4 feline sarcoma viral oncogene homolog	-0.0531	0.088	-0.0305	0.0668	0.210433	0.0118	0.2276	0.0633	0.188467	0.1976	-0.1208	-0.297567	0.106867	0.0681	0.0967	-0.121333
218046_s_at	Analyte 270	270	dp53	LUA-4510	epsilon	51021	MRPS16	mitochondrial ribosomal protein S16	-0.250567	-0.251933	-0.128667	-0.282133	-0.380067	-0.1018	-0.258433	-0.111033	0.3428	0.1489	0.108	0.2062	0.0725	0.0107	0.2248	0.1407
207238_s_at	Analyte 271	271	dp52	LUA-3430	epsilon	5788	PTPRC	protein tyrosine phosphatase, receptor type, C	-0.0104	-0.225383	-0.00628	-0.0278	0.602517	-0.134417	-0.189817	-0.266617	0.278817	0.361583	0.046	0.126417	-0.0775	0.160917	0.116717	0.215817
200024_at	Analyte 271	271	dp53	LUA-3527	epsilon	6193	RPS5	ribosomal protein S5	0.397333	-0.0171	-0.3005	-0.274467	-0.7217	0.296433	0.3288	-0.0441	-0.028	0.0709	-0.1702	-0.0957	0.0834	-0.106167	0.00583	-0.1724
221567_at	Analyte 272	272	dp53	LUA-1002	epsilon	8996	NOL3	nucleolar protein 3 (apoptosis repressor with CARD domain)	0.10925	0.303283	0.251283	-0.00468	1.18952	0.0391	0.109483	-0.0848	0.362417	0.469383	0.206617	0.181217	-0.0995	0.034	0.394117	0.365517
203405_at	Analyte 272	272	dp52	LUA-1153	epsilon	8624	PSMG1	proteasome (prosome, macropain) assembly chaperone 1	-0.632667	-0.7169	-0.3773	-0.2634	-1.56317	-0.303033	-0.736467	-0.224	-0.0289	-0.00113	-0.182267	-0.0233	0.037	0.00563	-0.580867	-0.315667
218215_s_at	Analyte 273	273	dp53	LUA-371	epsilon	7376	NR1H2	nuclear receptor subfamily 1, group H, member 2	0.23285	0.80305	0.379683	0.172917	0.666017	0.0486	0.818483	-0.028	-0.208917	-0.13645	-0.0178	-0.047	0.0286	-0.130417	-0.352283	1.32515
212281_s_at	Analyte 273	273	dp52	LUA-3827	epsilon	27346	TMEM97	transmembrane protein 97	0.048	-0.8317	-0.1303	-0.5171	-0.310033	-0.235367	-0.698467	-0.693633	-0.00533	0.1483	0.276867	0.156167	-0.0717	-0.2858	-0.595133	-0.0198
201932_at	Analyte 274	274	dp52	LUA-1014	epsilon	10489	LRRC41	leucine rich repeat containing 41	-0.89885	0.540217	0.385883	-1.31152	1.30618	-1.93968	1.55175	-0.34045	0.629283	0.50765	0.632417	0.167917	-1.81582	-1.70995	0.0308	-0.84715
205190_at	Analyte 274	274	dp53	LUA-1193	epsilon	5357	PLS1	plastin 1	0.336517	-0.58095	-0.79505	0.82055	-1.49098	0.893483	-1.61528	0.761983	-0.523483	-0.594017	-0.30845	-0.576883	1.29808	1.92045	-0.17205	-0.164117
218845_at	Analyte 275	275	dp53	LUA-4460	epsilon	56940	DUSP22	dual specificity phosphatase 22	-1.43625	-1.06772	-0.24215	-0.820583	0.48595	-1.17125	-0.303283	-0.740017	0.991017	-0.72075	1.18578	-0.71555	-0.26185	-0.866017	-0.247117	0.57985
212453_at	Analyte 275	275	dp52	LUA-190	epsilon	26128	KIAA1279	KIAA1279	-0.124467	-0.3026	0.129433	0.664833	-0.644367	0.597567	-0.493367	0.638467	-0.716033	0.899633	-0.360267	0.927933	0.1678	0.641567	-0.366633	-0.428967
203379_at	Analyte 276	276	dp53	LUA-4201	epsilon	6195	RPS6KA1	ribosomal protein S6 kinase, 90kDa, polypeptide 1	-1.63873	-2.07213	-0.3132	0.162333	-0.706833	-2.3192	-0.441567	0.361167	-0.781	-0.0506	-1.17673	0.0354	-0.5375	-0.899533	-0.2725	-0.0933
202371_at	Analyte 276	276	dp52	LUA-1231	epsilon	79921	TCEAL4	transcription elongation factor A (SII)-like 4	0.538333	1.09183	-0.384333	-0.3671	-0.648767	0.8677	-0.748	-0.404267	0.833433	0.432567	0.333467	0.334833	0.435233	0.489933	0.377733	0.3116
203302_at	Analyte 277	277	dp53	LUA-931	epsilon	1633	DCK	deoxycytidine kinase	0.0348	0.630683	1.32628	0.777017	0.439183	-0.30005	0.870917	0.174217	-0.227983	0.773683	-0.371317	0.602283	0.620683	-0.164617	0.70235	0.10595
202184_s_at	Analyte 277	277	dp52	LUA-1256	epsilon	55746	NUP133	nucleoporin 133kDa	-0.1513	0.298233	-0.324333	-0.556067	-0.3354	-0.1115	-0.4938	-0.475633	0.0934	-0.131633	0.0961	-0.2	0.074	-0.059	-0.110733	0.296867
202153_s_at	Analyte 278	278	dp52	LUA-72	epsilon	23636	NUP62	nucleoporin 62kDa	-1.2174	-1.52853	-0.948767	-0.405733	-0.973467	-0.515467	-1.24377	-0.0243	-0.3223	0.0253	-0.00453	0.328133	0.130833	0.1961	-0.764067	-0.567567
215945_s_at	Analyte 278	278	dp53	LUA-4070	epsilon	23321	TRIM2	tripartite motif containing 2	-0.120367	0.391933	-0.0541	-0.3578	-0.1994	-0.1006	0.635133	-0.405233	0.617967	0.2217	0.112467	0.177267	0.134567	0.284267	0.3111	1.0798
204466_s_at	Analyte 279	279	dp53	LUA-3589	epsilon	6622	SNCA	synuclein, alpha (non A4 component of amyloid precursor)	0.0225	0.661467	0.126267	0.1518	1.02743	-0.1063	0.0625	-0.1107	0.150733	0.5031	-0.126	0.6056	-0.186633	-0.193133	-0.1185	0.084
208611_s_at	Analyte 279	279	dp52	LUA-3791	epsilon	6709	SPTAN1	spectrin, alpha, non-erythrocytic 1 (alpha-fodrin)	0.0583	-0.498033	0.4671	0.386833	-0.714967	0.827233	0.209367	0.891433	0.0462	-0.690633	0.0296	-0.1084	0.210933	-0.0171	0.133967	0.2256
208309_s_at	Analyte 280	280	dp52	LUA-1242	epsilon	10892	MALT1	mucosa associated lymphoid tissue lymphoma translocation gene 1	0.41705	1.07402	0.33765	-0.0496	-0.247317	0.084	1.75202	0.25175	-0.83285	-0.990983	-0.380483	-0.13555	0.81125	-0.14505	-0.525917	-0.95295
218679_s_at	Analyte 280	280	dp53	LUA-710	epsilon	51160	VPS28	vacuolar protein sorting 28 homolog (S. cerevisiae)	0.696283	-0.67785	0.452083	0.22375	0.250083	0.123283	-0.636783	0.33075	0.289217	0.265683	-1.56065	-1.68392	-0.813483	0.36465	0.600883	0.445583
219573_at	Analyte 281	281	dp53	LUA-108	epsilon	55604	LRRC16A	leucine rich repeat containing 16A	1.4127	-0.408033	0.816767	-0.334433	0.732433	0.934667	-0.631767	-0.2544	0.914033	0.3468	0.280067	-0.164667	0.994433	0.516333	0.524367	-0.334267
217784_at	Analyte 281	281	dp52	LUA-4340	epsilon	10652	YKT6	YKT6 v-SNARE homolog (S. cerevisiae)	-1.63077	0.0271	-1.2869	0.737233	-1.10553	-0.690633	0.992933	0.720533	-0.8414	-0.187367	-0.221867	0.628333	-0.7928	-0.3585	-0.160433	0.5049
207993_s_at	Analyte 282	282	dp53	LUA-3917	epsilon	11261	CHP	calcium binding protein P22	0.10625	0.00355	0.382583	-0.00538	-0.00778	0.0353	-0.173017	0.326017	-0.105917	-0.0797	0.10215	0.198817	0.276583	0.234817	0.17225	-0.209983
209408_at	Analyte 282	282	dp52	LUA-1217	epsilon	11004	KIF2C	kinesin family member 2C	-1.31787	-1.28777	-1.2564	-0.7301	-1.33037	-1.05757	-1.2272	-0.770533	0.00643	0.304933	0.180567	0.302733	0.2663	0.199833	-0.649367	0.125367
202784_s_at	Analyte 283	283	dp52	LUA-639	epsilon	23530	NNT	nicotinamide nucleotide transhydrogenase	0.18065	0.763217	0.0381	0.139083	0.504817	-0.0502	0.65245	0.122217	0.0698	0.0446	-0.128817	-0.27765	0.106983	0.0146	0.454683	-0.0592
209262_s_at	Analyte 283	283	dp53	LUA-4048	epsilon	2063	NR2F6	nuclear receptor subfamily 2, group F, member 6	-0.2723	-0.357333	-0.368933	-0.393567	-0.209867	-0.643433	-0.249433	-0.5414	0.430033	0.3899	0.3226	0.179967	0.0178	0.0278	0.332533	0.1304
202310_s_at	Analyte 284	284	dp52	LUA-3923	epsilon	1277	COL1A1	collagen, type I, alpha 1	0.312133	0.377033	-0.102133	0.184433	1.2906	-0.1102	0.742867	0.3012	-0.0088	0.5414	0.1692	0.0507	-0.2618	-0.0446	0.250467	-0.211933
218695_at	Analyte 284	284	dp53	LUA-2007	epsilon	54512	EXOSC4	exosome component 4	-1.16873	-0.0927	-0.2617	-0.434267	-2.23863	-0.601733	-0.1867	-0.331133	-0.536733	-1.1432	-0.2479	-0.077	0.0117	0.0293	-1.43147	-0.522233
204695_at	Analyte 285	285	dp52	LUA-3766	epsilon	993	CDC25A	cell division cycle 25 homolog A (S. pombe)	-0.2577	-0.394267	-0.2639	-0.0798	-0.8107	-0.065	-0.4905	-0.067	-0.0711	-0.472933	0.169367	0.262267	-0.479733	0.174433	-0.139167	-0.121733
208690_s_at	Analyte 285	285	dp53	LUA-4320	epsilon	9124	PDLIM1	PDZ and LIM domain 1	-0.406983	-0.608183	-0.71915	-0.302917	1.19305	-0.292783	-0.801517	-0.30165	-0.512083	0.373083	0.097	0.31305	0.56465	-0.158483	-0.523917	-0.26895
218358_at	Analyte 286	286	dp53	LUA-32	epsilon	79174	CRELD2	cysteine-rich with EGF-like domains 2	-0.763183	-0.63035	-1.00448	0.34625	-0.702317	-2.03382	-0.18755	-0.20035	-0.49455	-0.868383	0.84765	-0.14665	-0.277483	-0.260017	-0.545683	0.311383
201746_at	Analyte 286	286	dp52	LUA-3851	epsilon	7157	TP53	tumor protein p53	0.69035	0.63465	0.369583	-0.673483	0.658583	1.05932	-0.21295	-0.38005	0.801683	0.53245	-0.373783	-0.109283	-0.107417	-0.034	1.16575	0.40335
200791_s_at	Analyte 287	287	dp52	LUA-345	epsilon	8826	IQGAP1	IQ motif containing GTPase activating protein 1	0.00305	0.226283	0.55205	0.497717	0.326983	0.60635	0.374317	0.89005	0.00515	0.095	-0.026	0.0403	-0.15185	0.105083	0.0834	-0.147883
216913_s_at	Analyte 287	287	dp53	LUA-1124	epsilon	23223	RRP12	ribosomal RNA processing 12 homolog (S. cerevisiae)	0.824617	0.884483	0.56735	0.380383	0.647817	0.947317	0.778417	0.549217	-0.41935	-0.60105	-0.130717	-0.193983	-0.0449	0.0536	-0.253617	-0.62915
209608_s_at	Analyte 288	288	dp53	LUA-4410	epsilon	39	ACAT2	acetyl-CoA acetyltransferase 2	-1.84987	-3.42883	-2.00903	0.0325	-0.606333	-1.43383	-0.878367	-0.0949	-0.013	0.215133	0.0121	-0.0526	0.1216	0.145167	0.0299	-0.0189
201693_s_at	Analyte 288	288	dp52	LUA-3983	epsilon	1958	EGR1	early growth response 1	7.15705	6.30385	5.81978	2.45768	7.76908	5.63285	3.78998	2.53502	-1.47348	-1.45162	-0.95275	-0.704083	-1.15532	-0.71215	-1.45888	-1.54382
207847_s_at	Analyte 289	289	dp52	LUA-3050	epsilon	4582	MUC1	mucin 1, cell surface associated	-0.4151	-0.512767	-0.509733	-0.0801	-0.027	0.052	-0.846333	0.240467	-0.475933	-0.110667	0.135467	-0.379067	0.0256	-0.0568	-0.0956	-0.3281
212910_at	Analyte 289	289	dp53	LUA-806	epsilon	57215	THAP11	THAP domain containing 11	-0.974533	-0.8407	-1.1843	-1.04033	-1.12813	-1.17163	-0.333467	-0.9938	-0.0459	-0.0544	0.0138	-0.0025	-0.115867	-0.0647	-0.1839	-0.253333
209464_at	Analyte 290	290	dp52	LUA-3666	epsilon	9212	AURKB	aurora kinase B	-0.9044	-0.757233	-0.798933	-0.2647	-2.15463	-0.357967	-0.441933	-0.335467	-0.208933	-0.0994	-0.011	0.124367	-0.0995	-0.1302	-0.5135	-0.285433
203973_s_at	Analyte 290	290	dp53	LUA-3423	epsilon	1052	CEBPD	CCAAT/enhancer binding protein (C/EBP), delta	1.04247	0.770733	-0.783067	-0.1171	1.52633	0.313	0.4825	-0.267967	-0.682133	-0.541567	0.2627	-0.232933	-0.232833	-0.1574	0.3478	-0.401167
211015_s_at	Analyte 291	291	dp52	LUA-80	epsilon	3308	HSPA4	heat shock 70kDa protein 4	0.314917	-0.0877	0.0899	-0.116883	-0.236417	-0.0955	0.328417	-0.110217	0.00235	0.0145	-0.215317	-0.357283	-0.223983	0.14295	0.172283	-0.176883
215903_s_at	Analyte 291	291	dp53	LUA-1126	epsilon	23139	MAST2	microtubule associated serine/threonine kinase 2	0.237617	0.706683	0.084	0.0831	0.0964	0.25415	0.373483	-0.220383	-0.48775	-0.305383	-0.448817	0.68325	-0.123683	0.125217	-0.19255	-0.622883
218547_at	Analyte 292	292	dp53	LUA-2030	epsilon	79947	DHDDS	dehydrodolichyl diphosphate synthase	0.00508	-0.317717	0.218117	0.165483	0.120017	0.00528	-0.01	-0.0777	0.113517	0.0732	0.0529	0.018	0.0297	0.0701	0.0489	0.243417
201292_at	Analyte 292	292	dp52	LUA-77	epsilon	7153	TOP2A	topoisomerase (DNA) II alpha 170kDa	-0.5331	-0.162333	-0.4874	-0.3196	-0.285733	-0.514933	-0.1661	-0.127967	-0.0823	0.144733	0.084	-0.0175	0.0713	-0.128233	0.181067	0.0845
209304_x_at	Analyte 293	293	dp53	LUA-820	epsilon	4616	GADD45B	growth arrest and DNA-damage-inducible, beta	1.32072	1.03708	1.42795	1.37788	4.84105	1.89312	0.857683	0.959883	0.27355	-0.114217	-0.278083	-0.189683	-0.17345	-0.174083	1.21355	0.503217
203315_at	Analyte 293	293	dp52	LUA-3081	epsilon	8440	NCK2	NCK adaptor protein 2	0.653617	-0.195183	0.46345	0.09	-0.840917	-0.0155	-0.701083	0.371117	0.54765	0.345183	-0.124317	0.13955	0.286083	0.116383	0.33935	0.0513
204092_s_at	Analyte 294	294	dp52	LUA-3665	epsilon	6790	AURKA	aurora kinase A	-1.48543	-1.83533	-1.35693	-0.5771	-1.38373	-1.0807	-0.977467	-1.16973	-0.280633	0.228933	0.1783	0.157533	-0.176033	0.0323	-0.885767	-0.0153
203288_at	Analyte 294	294	dp53	LUA-4075	epsilon	9710	KIAA0355	KIAA0355	-0.0944	0.3563	0.288667	0.5261	0.515	0.256933	0.5871	0.9747	0.113833	0.0829	0.291333	0.0208	0.0281	0.0767	0.0431	-0.168233
203188_at	Analyte 295	295	dp52	LUA-881	epsilon	11041	B3GNT1	UDP-GlcNAc:betaGal beta-1,3-N-acetylglucosaminyltransferase 1	-1.05768	-0.573417	-0.652517	-0.558417	-0.716683	-0.830817	-0.493083	-0.526017	0.0747	-0.118083	0.0964	-0.0154	0.11465	-0.00655	0.23195	-0.00935
203303_at	Analyte 295	295	dp53	LUA-3469	epsilon	6990	DYNLT3	dynein, light chain, Tctex-type 3	-0.4787	-0.635867	-0.257467	0.0473	-0.841633	-0.0961	-0.538667	0.102433	-0.1913	0.208533	-0.2383	0.177367	0.132867	0.0577	-0.233467	-0.3471
204995_at	Analyte 296	296	dp52	LUA-3885	epsilon	8851	CDK5R1	cyclin-dependent kinase 5, regulatory subunit 1 (p35)	0.0914	0.109933	-0.1871	-0.00867	-0.0118	0.0391	-0.1564	0.0457	-0.268733	-0.1664	0.240333	0.0164	0.0892	0.0534	-0.137533	-0.461467
218571_s_at	Analyte 296	296	dp53	LUA-87	epsilon	29082	CHMP4A	charged multivesicular body protein 4A	0.190333	0.0921	0.170067	-0.0788	-0.277567	0.0381	-0.448533	-0.372967	0.357833	0.307867	-2.18227	-0.00907	0.0923	0.0953	0.550033	0.510333
203546_at	Analyte 297	297	dp53	LUA-818	epsilon	9670	IPO13	importin 13	0.117217	0.0633	0.021	-0.388283	0.282183	-0.65495	0.80305	0.11155	0.41035	0.179683	0.310317	0.18805	0.22515	0.358417	0.115783	0.873717
201339_s_at	Analyte 297	297	dp52	LUA-4479	epsilon	6342	SCP2	sterol carrier protein 2	-0.177333	0.228933	-0.372233	-0.320167	-0.0231	-0.195333	0.265767	-0.3812	0.126033	0.232333	-0.0851	-0.0445	-0.0398	-0.183933	0.226167	0.00117
221449_s_at	Analyte 298	298	dp53	LUA-570	epsilon	81533	ITFG1	integrin alpha FG-GAP repeat containing 1	0.191917	0.269783	0.241083	0.0669	0.313883	0.0298	0.396783	-0.222583	0.21675	0.140383	0.152817	0.096	-0.016	0.0425	0.299317	0.0803
204828_at	Analyte 298	298	dp52	LUA-541	epsilon	5883	RAD9A	RAD9 homolog A (S. pombe)	-0.641967	-0.8015	-0.6451	-0.562867	-0.625467	-0.4943	-0.576633	-0.804733	-0.115133	-0.0529	0.2648	0.435233	0.166633	0.209233	-0.100033	-0.0281
203258_at	Analyte 299	299	dp52	LUA-747	epsilon	10589	DRAP1	DR1-associated protein 1 (negative cofactor 2 alpha)	1.021	0.578033	0.342933	0.401233	0.6728	0.315533	0.336767	0.6313	0.176933	0.145633	-0.0202	0.063	-0.217	0.202333	0.146033	1.00317
209875_s_at	Analyte 299	299	dp53	LUA-3787	epsilon	6696	SPP1	secreted phosphoprotein 1	-1.72337	0.5247	-0.0668	-0.899967	0.466033	-0.288233	0.8367	-0.7741	0.453167	-1.29087	-0.170033	-0.711067	-0.228733	-1.06647	0.143567	-1.69523
200825_s_at	Analyte 300	300	dp53	LUA-903	epsilon	10525	HYOU1	hypoxia up-regulated 1	-0.0932	0.1182	0.0463	-0.275133	0.143067	0.4223	0.435367	-0.0118	0.0753	-0.233867	0.0517	0.0904	0.0642	-0.0521	-0.1449	-0.187233
205202_at	Analyte 300	300	dp52	LUA-905	epsilon	5110	PCMT1	protein-L-isoaspartate (D-aspartate) O-methyltransferase	-0.405083	-0.237517	-0.226017	0.0592	-0.65815	-0.00315	-0.40575	0.0392	0.0405	0.20995	0.115817	0.0222	0.159783	-0.0128	0.0721	0.16195
209189_at	Analyte 301	301	dp53	LUA-1106	epsilon	2353	FOS	FBJ murine osteosarcoma viral oncogene homolog	2.83135	1.24545	1.20808	0.43195	4.83028	1.15195	0.34845	0.285083	-0.0339	-0.112983	0.0417	-0.29095	0.457717	-0.11375	0.19485	-0.00352
210105_s_at	Analyte 301	301	dp52	LUA-4154	epsilon	2534	FYN	FYN oncogene related to SRC, FGR, YES	0.8067	0.3421	0.552633	0.474367	0.180867	0.773433	0.4943	0.762167	0.317	0.1024	0.134433	0.062	-0.131767	-0.273167	0.212433	-0.0672
219952_s_at	Analyte 302	302	dp53	LUA-1140	epsilon	57192	MCOLN1	mucolipin 1	-0.1899	0.0864	-0.247267	-0.160833	-0.0276	-0.285767	0.272133	-0.145667	-0.245867	-0.172	1.78363	-0.0705	0.121467	-0.0197	-0.246433	0.0233
202431_s_at	Analyte 302	302	dp52	LUA-100	epsilon	4609	MYC	v-myc myelocytomatosis viral oncogene homolog (avian)	1.39383	1.6794	1.12803	0.540333	1.55657	1.2638	1.36193	0.649833	-0.5833	-1.1634	-0.436267	-0.532267	-0.0134	-0.0552	-0.787267	-1.7501
201565_s_at	Analyte 303	303	dp53	LUA-3290	epsilon	3398	ID2	inhibitor of DNA binding 2, dominant negative helix-loop-helix protein	2.37403	1.74433	1.61157	0.5857	2.86893	0.0688	1.61763	-0.5864	1.2641	0.951433	0.2206	-0.0631	0.03	0.1987	0.611567	2.0677
203616_at	Analyte 303	303	dp52	LUA-60	epsilon	5423	POLB	polymerase (DNA directed), beta	-0.907383	-0.0275	-0.504783	0.244383	-0.47635	0.699283	0.317117	0.310183	-0.0623	-0.159917	-0.457417	-0.407117	-0.228683	-0.27415	-0.19745	-0.547583
209662_at	Analyte 304	304	dp52	LUA-956	epsilon	1070	CETN3	centrin, EF-hand protein, 3	-0.210817	-0.18365	-0.36405	-0.27605	-0.00808	-0.222483	-0.576083	-0.51445	0.579483	0.58515	0.31865	0.43735	0.143483	0.00435	0.176817	0.43955
204679_at	Analyte 304	304	dp53	LUA-3575	epsilon	3775	KCNK1	potassium channel, subfamily K, member 1	-0.111117	-0.362383	-0.180083	-0.14185	0.0198	0.132717	-0.135617	-0.0591	-0.219183	-0.173817	-0.0767	-0.000183	1.37955	0.071	0.0713	0.294883
212849_at	Analyte 305	305	dp53	LUA-3668	epsilon	8312	AXIN1	axin 1	-0.2943	0.6417	0.625933	0.0672	1.223	-0.688567	0.680133	0.4692	-0.286533	-0.3527	0.2814	0.3967	-0.0508	-0.297633	0.425433	0.753967
201664_at	Analyte 305	305	dp52	LUA-585	epsilon	10051	SMC4	structural maintenance of chromosomes 4	-0.1552	-0.7811	-0.3014	0.0814	-1.0856	-0.0104	-0.601133	0.120367	0.00953	0.122333	-0.250233	-0.0622	0.0376	0.0045	-0.467267	0.0394
202052_s_at	Analyte 306	306	dp53	LUA-1328	epsilon	26064	RAI14	retinoic acid induced 14	-0.831683	-0.492717	0.486883	-0.380717	1.00885	-0.132483	0.132983	-0.0919	0.0997	-0.53115	0.613383	-0.192817	-0.48495	-0.25365	-0.34035	0.306317
201827_at	Analyte 306	306	dp52	LUA-755	epsilon	6603	SMARCD2	SWI/SNF related, matrix associated, actin dependent regulator of chromatin, subfamily d, member 2	-0.5366	-0.528867	-0.9717	-0.361733	-0.605067	-0.4491	-0.505467	-0.329133	0.287467	0.013	0.0284	0.213	0.0171	0.0638	-0.2268	0.0428
218435_at	Analyte 307	307	dp53	LUA-4523	epsilon	29103	DNAJC15	DnaJ (Hsp40) homolog, subfamily C, member 15	-0.1079	-1.0333	-0.809467	0.0234	-0.586567	-0.127133	-1.25507	0.4868	-0.3882	0.369933	-0.2733	-0.502833	-0.509933	0.762033	-0.1368	-0.428933
201875_s_at	Analyte 307	307	dp52	LUA-1216	epsilon	9019	MPZL1	myelin protein zero-like 1	-0.69305	-0.45795	-0.203283	-0.216183	-0.650917	-0.42525	-0.753983	-0.40395	0.0679	-0.0983	0.0685	-0.00695	0.151417	0.10005	-0.327217	-0.17415
213150_at	Analyte 308	308	dp53	LUA-1012	epsilon	3206	HOXA10	homeobox A10	-0.0888	-0.0456	0.2911	-0.226767	0.0227	-0.187667	-0.0228	-0.3825	-0.1355	-0.145167	0.0163	0.0257	0.328067	-0.042	-0.0514	-0.2149
202647_s_at	Analyte 308	308	dp52	LUA-3122	epsilon	4893	NRAS	neuroblastoma RAS viral (v-ras) oncogene homolog	0.479917	0.592017	0.748083	0.282183	0.325317	0.54455	0.556017	0.364617	-0.231817	-0.17075	-0.304117	-0.38395	-0.0943	-0.0456	0.111117	-0.309983
208050_s_at	Analyte 309	309	dp53	LUA-3711	epsilon	835	CASP2	caspase 2, apoptosis-related cysteine peptidase	-0.0517	-0.234883	-0.0334	-0.172417	0.175217	-0.164917	-0.273517	0.0513	-0.40625	-0.21465	0.0559	0.107917	0.0567	0.143683	-0.0214	-0.19485
201323_at	Analyte 309	309	dp52	LUA-1348	epsilon	10969	EBNA1BP2	EBNA1 binding protein 2	-0.357867	-0.2685	-0.0891	-0.0242	-0.689233	0.0001	-0.233633	-0.1401	-0.183867	-0.0235	0.1283	0.0533	-0.155767	-0.157433	-0.330233	-0.230867
208407_s_at	Analyte 310	310	dp53	LUA-1246	epsilon	1500	CTNND1	catenin (cadherin-associated protein), delta 1	0.603367	0.798333	-0.106467	0.222067	0.441733	-0.1199	0.7375	-0.0902	0.523933	0.2884	-0.114567	-0.196667	-0.920467	-0.4325	0.658333	0.388633
203648_at	Analyte 310	310	dp52	LUA-4065	epsilon	9797	TATDN2	TatD DNase domain containing 2	-0.563883	-0.34535	-0.51675	-0.282317	-1.38692	-0.52585	-0.41675	-0.152117	-0.42495	-0.251017	-0.0492	-0.09	0.0786	0.0226	-0.597883	-0.356917
201186_at	Analyte 311	311	dp52	LUA-743	epsilon	4043	LRPAP1	low density lipoprotein receptor-related protein associated protein 1	-0.332817	-0.0721	-0.307783	-0.0483	-0.636517	-0.258317	-0.11175	-0.11635	-0.0411	-0.0733	0.0998	0.183817	-0.117417	0.0324	0.244517	0.0869
214741_at	Analyte 311	311	dp53	LUA-618	epsilon	7690	ZNF131	zinc finger protein 131	0.0338	0.221333	-0.196733	0.184	1.2043	-0.0635	0.0669	0.233067	-0.0607	-0.0395	0.0705	0.0306	-0.0066	-0.0413	0.426167	-0.154033
221478_at	Analyte 312	312	dp52	LUA-3686	epsilon	665	BNIP3L	BCL2/adenovirus E1B 19kDa interacting protein 3-like	0.183617	-0.61195	-0.39375	-0.564283	-0.731717	0.26035	-0.264483	-0.45295	-0.083	0.326117	0.13425	-0.00192	0.0874	-0.447617	0.219683	0.357283
218780_at	Analyte 312	312	dp53	LUA-608	epsilon	29911	HOOK2	hook homolog 2 (Drosophila)	0.075	0.12135	0.519717	0.0924	0.497517	-0.0467	-0.0659	0.0538	0.91965	-0.0405	-0.136183	0.680917	0.11325	0.715717	-0.0912	0.10835
216836_s_at	Analyte 313	313	dp53	LUA-4398	epsilon	2064	ERBB2	v-erb-b2 erythroblastic leukemia viral oncogene homolog 2, neuro/glioblastoma derived oncogene homolog (avian)	0.0052	0.2262	-1.38333	-0.240267	0.0206	-0.1885	0.1592	-0.174967	0.4953	0.353767	-0.00143	-0.572367	0.185167	0.0828	0.307933	-1.0595
208398_s_at	Analyte 313	313	dp52	LUA-822	epsilon	9519	TBPL1	TBP-like 1	0.295417	-0.140117	0.96675	-0.31085	-0.685617	-0.379683	-0.623583	-0.431283	-0.364917	-0.00435	-0.157283	0.97875	-0.227017	-0.055	-0.48725	0.589183
202809_s_at	Analyte 314	314	dp53	LUA-22	epsilon	65123	INTS3	integrator complex subunit 3	-0.466583	-0.291917	-0.270383	-0.152917	-0.221683	-0.501583	-0.21455	-0.250617	0.20995	0.214583	0.0934	0.144183	0.22845	0.191117	0.281417	0.379717
211318_s_at	Analyte 314	314	dp52	LUA-780	epsilon	8480	RAE1	RAE1 RNA export 1 homolog (S. pombe)	-0.61365	-1.07508	-0.909917	-0.547717	-0.76745	-0.67965	-0.961117	-0.518717	-0.208783	-0.0683	-0.0879	-0.111417	0.179483	0.101217	-0.30315	-0.172517
203213_at	Analyte 315	315	dp52	LUA-3420	epsilon	983	CDK1	cyclin-dependent kinase 1	-1.92133	-1.505	-1.24507	-0.413467	-2.16407	-1.57777	-1.20903	-0.990067	-0.255767	0.0233	0.113833	0.243767	-0.5065	0.0233	-1.01417	-0.5917
212968_at	Analyte 315	315	dp53	LUA-535	epsilon	5986	RFNG	RFNG O-fucosylpeptide 3-beta-N-acetylglucosaminyltransferase	1.19623	1.00067	0.725667	0.425033	1.09073	1.15497	0.466033	0.691233	0.233233	0.0158	0.0096	0.262967	1.08603	0.723333	1.22627	1.2424
221779_at	Analyte 316	316	dp53	LUA-2026	epsilon	85377	MICALL1	MICAL-like 1	-0.241483	-0.10385	0.442017	0.48625	0.95535	1.44232	-0.0642	0.64775	0.11095	0.0316	-0.23755	0.0683	-0.159083	0.0141	-0.082	-0.13505
203306_s_at	Analyte 316	316	dp52	LUA-915	epsilon	10559	SLC35A1	solute carrier family 35 (CMP-sialic acid transporter), member A1	-0.2979	-0.5502	-0.372867	-0.660767	-0.889467	-1.0087	-0.06	-0.709	-0.189667	0.128567	-0.151367	-0.0683	0.115067	0.0434	-0.1062	-0.171
203068_at	Analyte 317	317	dp53	LUA-1179	epsilon	9903	KLHL21	kelch-like 21 (Drosophila)	1.86593	1.0615	1.49723	0.705433	0.495567	1.12237	1.0988	0.716467	-0.3647	-0.46	-0.176367	-0.108233	-0.0153	0.1807	-0.4806	-0.672667
201709_s_at	Analyte 317	317	dp52	LUA-792	epsilon	8508	NIPSNAP1	nipsnap homolog 1 (C. elegans)	0.55175	0.46565	0.33655	-0.278117	0.180017	0.21725	0.125583	-0.269783	0.640383	0.47745	0.301383	0.21915	0.221883	0.140817	0.958817	0.783583
202518_at	Analyte 318	318	dp52	LUA-760	epsilon	9275	BCL7B	B-cell CLL/lymphoma 7B	0.2534	0.423733	0.262133	0.218133	0.1758	0.385067	0.370733	0.391833	-0.1829	0.00843	-0.116733	0.0754	-0.0883	-0.204933	-0.3026	-0.0873
203221_at	Analyte 318	318	dp53	LUA-923	epsilon	7088	TLE1	transducin-like enhancer of split 1 (E(sp1) homolog, Drosophila)	-0.051	0.259033	0.112467	0.487867	0.661567	0.533367	-0.147633	0.645933	-0.0394	-0.515533	-0.3102	-0.3657	-0.510767	-0.205133	1.10277	0.212967
203705_s_at	Analyte 319	319	dp53	LUA-4156	epsilon	8324	FZD7	frizzled family receptor 7	0.285117	0.130017	0.234383	0.381883	0.37625	0.0812	0.121983	-0.10265	-0.189517	-0.0522	0.05	-0.26915	0.0813	0.266083	0.169217	-0.208983
203046_s_at	Analyte 319	319	dp52	LUA-79	epsilon	8914	TIMELESS	timeless homolog (Drosophila)	0.340167	0.267467	0.0627	-0.1686	0.505467	-0.189633	0.3283	-0.0243	0.305433	0.2523	0.197767	0.128133	0.1648	0.212333	0.631533	0.346133
203073_at	Analyte 320	320	dp53	LUA-611	epsilon	22796	COG2	component of oligomeric golgi complex 2	-0.168567	-0.144467	-0.473933	-0.732	-0.0201	-0.483033	0.053	-0.741333	0.945067	0.630567	0.1388	-0.2859	-1.02947	0.3585	0.678333	0.859967
212648_at	Analyte 320	320	dp52	LUA-759	epsilon	54505	DHX29	DEAH (Asp-Glu-Ala-His) box polypeptide 29	-0.097	-0.394883	-0.579083	-0.427183	-0.422817	-0.72125	-0.206517	-0.595117	-0.235317	0.135983	-0.0524	-0.117783	0.052	0.111817	0.0662	0.135583
201069_at	Analyte 321	321	dp52	LUA-3029	epsilon	4313	MMP2	matrix metallopeptidase 2 (gelatinase A, 72kDa gelatinase, 72kDa type IV collagenase)	0.739567	0.566333	0.191567	0.179967	0.170633	-0.252867	0.688867	-0.121667	-0.373933	-0.1668	-0.0952	-0.255667	-0.2629	-0.249733	0.219033	-0.0142
218001_at	Analyte 321	321	dp53	LUA-737	epsilon	51116	MRPS2	mitochondrial ribosomal protein S2	0.274267	0.0994	-0.0648	0.114833	-0.0808	0.0111	0.3232	-0.0192	-0.0481	-0.258333	-0.161933	-0.0965	0.138533	-0.0321	-0.182133	-0.0306
218474_s_at	Analyte 322	322	dp53	LUA-1364	epsilon	54442	KCTD5	potassium channel tetramerisation domain containing 5	0.274483	0.00798	0.27235	-5e-05	0.724483	0.35465	-0.17085	0.0892	-0.207617	-0.314483	-0.0458	0.292617	-0.220383	0.0158	0.53995	0.207917
203919_at	Analyte 322	322	dp52	LUA-39	epsilon	6919	TCEA2	transcription elongation factor A (SII), 2	0.227817	0.22835	0.00545	-0.0222	0.238217	-0.0601	0.193683	-0.30475	0.41215	0.301283	0.255417	0.13915	0.0255	-0.17975	0.35245	0.311117
217931_at	Analyte 323	323	dp53	LUA-439	epsilon	10695	CNPY3	canopy 3 homolog (zebrafish)	-2.07163	-1.2231	-1.53803	-0.5219	-2.49463	-2.1557	-1.05187	-1.71917	0.0373	-0.0926	-1.05677	0.109567	0.1215	-1.23333	0.127567	-1.2522
202949_s_at	Analyte 323	323	dp52	LUA-222	epsilon	2274	FHL2	four and a half LIM domains 2	3.14127	2.98847	3.19937	2.91377	2.9889	2.91517	2.14883	3.1454	-0.198633	-0.580667	0.8236	-0.7582	-0.6472	0.7718	0.7499	0.820433
202604_x_at	Analyte 324	324	dp53	LUA-975	epsilon	102	ADAM10	ADAM metallopeptidase domain 10	0.110583	0.62285	0.00485	-0.00748	0.428383	0.297417	0.934417	0.676283	-0.0763	-0.359083	-0.29635	-0.302683	0.056	0.16055	0.21195	-0.28475
200895_s_at	Analyte 324	324	dp52	LUA-321	epsilon	2288	FKBP4	FK506 binding protein 4, 59kDa	0.672633	0.167933	0.7467	0.196133	0.0774	-0.361733	0.779567	0.0879	-0.3336	-0.461433	-0.125	-0.1937	-0.142767	-0.112033	0.2095	-0.375667
205173_x_at	Analyte 325	325	dp53	LUA-4	epsilon	965	CD58	CD58 molecule	0.42935	0.31885	0.746183	0.797683	-0.447283	0.405383	-0.391683	0.0455	0.393683	-0.496717	-0.126317	-0.112383	0.148717	-0.0167	-0.137617	-0.402617
202423_at	Analyte 325	325	dp52	LUA-992	epsilon	7994	KAT6A	K(lysine) acetyltransferase 6A	0.182533	0.612167	0.169133	0.284967	0.0749	0.1091	0.219933	0.503133	-0.246633	-0.1893	-0.235433	0.0578	-0.0605	0.127567	0.0249	0.149833
211297_s_at	Analyte 326	326	dp52	LUA-3887	epsilon	1022	CDK7	cyclin-dependent kinase 7	0.308383	0.137083	0.375083	0.27785	0.316783	0.178383	0.17465	0.0412	0.00585	0.112417	0.0127	-0.132217	-0.0486	-0.0925	0.00865	-0.0645
203130_s_at	Analyte 326	326	dp53	LUA-191	epsilon	3800	KIF5C	kinesin family member 5C	-0.1576	-0.1141	-0.271133	-0.00333	-0.142533	-0.0787	-0.154367	0.0263	-0.0375	-0.0938	-0.0488	0.0107	0.0541	-0.301367	-0.066	-0.0843
210719_s_at	Analyte 327	327	dp53	LUA-380	epsilon	10362	HMG20B	high mobility group 20B	-0.180833	-0.399133	-0.157067	0.0282	0.201867	-0.421533	0.3292	-0.0682	0.0437	0.0965	0.224167	0.1338	0.117633	0.1987	0.310033	0.441467
204089_x_at	Analyte 327	327	dp52	LUA-638	epsilon	4216	MAP3K4	mitogen-activated protein kinase kinase kinase 4	0.0761	-0.1877	-0.483267	-0.525933	-0.503767	-0.706533	-0.244	-0.622	-0.0448	0.0226	-0.201333	0.0586	0.1406	0.2153	-0.0195	-0.0607
202927_at	Analyte 328	328	dp53	LUA-1137	epsilon	5300	PIN1	peptidylprolyl cis/trans isomerase, NIMA-interacting 1	0.041	-0.143067	-1.86257	-0.663867	-0.7883	-1.55347	-0.917433	-1.27373	-0.0671	0.0936	-0.000167	0.102267	0.1104	0.042	0.015	0.0786
201531_at	Analyte 328	328	dp52	LUA-1257	epsilon	7538	ZFP36	zinc finger protein 36, C3H type, homolog (mouse)	4.4023	3.89717	4.04577	2.8305	4.81347	4.04517	2.7271	3.09983	-0.522933	-0.6133	-0.0236	-0.3473	-0.201	-0.0204	0.589233	-0.363367
202794_at	Analyte 329	329	dp52	LUA-1296	epsilon	3628	INPP1	inositol polyphosphate-1-phosphatase	1.39472	1.31528	1.25338	0.883317	1.11015	1.41258	1.71812	1.16702	-1.22452	-1.41018	-0.243017	-0.578583	-0.299117	-0.258817	-0.85055	-1.13418
219061_s_at	Analyte 329	329	dp53	LUA-3585	epsilon	8270	LAGE3	L antigen family, member 3	-0.978267	-0.723267	-0.6054	-0.4668	-1.1375	-0.365133	-0.695767	-0.4246	0.0598	0.243933	0.276433	0.163767	-0.021	0.0036	-0.2174	-0.0343
207419_s_at	Analyte 330	330	dp52	LUA-3451	epsilon	5880	RAC2	ras-related C3 botulinum toxin substrate 2 (rho family, small GTP binding protein Rac2)	-0.00492	-0.246883	0.0275	0.0369	0.120983	-0.0358	-0.0276	-0.0469	0.00262	0.11445	-0.0174	-0.30205	0.23685	-0.0704	-0.145117	-0.258117
218856_at	Analyte 330	330	dp53	LUA-1292	epsilon	27242	TNFRSF21	tumor necrosis factor receptor superfamily, member 21	1.34767	1.56327	1.03173	0.699867	1.3369	1.33443	1.3547	0.958067	-0.669933	-1.23763	-0.553633	-0.5358	-0.406167	-0.241633	-0.4315	-0.6927
203665_at	Analyte 331	331	dp52	LUA-4266	epsilon	3162	HMOX1	heme oxygenase (decycling) 1	-0.592517	-0.43505	-0.75075	-1.89798	-1.46085	-0.314517	0.542917	-1.37885	-0.120683	-0.689883	-0.0706	-0.38465	0.192217	-1.22462	-1.88788	0.19545
206364_at	Analyte 331	331	dp53	LUA-583	epsilon	9928	KIF14	kinesin family member 14	-0.976333	-0.934	-0.2054	0.475033	-0.526267	-0.5667	-1.18303	-0.155667	-0.368033	0.465133	0.641233	-0.500033	0.270533	1.23457	0.8327	-0.343567
211980_at	Analyte 332	332	dp52	LUA-3926	epsilon	1282	COL4A1	collagen, type IV, alpha 1	0.221417	-0.10955	-0.103683	0.0321	0.132583	0.0717	0.125817	-0.0891	-0.17395	0.0224	1.84788	0.0737	0.087	0.16535	0.39405	0.0858
208891_at	Analyte 332	332	dp53	LUA-3972	epsilon	1848	DUSP6	dual specificity phosphatase 6	1.05278	0.92065	1.01505	0.162217	0.96995	0.72665	0.658583	0.200417	-5.33485	-4.44135	-2.78305	-0.621717	-1.17728	-0.36135	-6.01118	-5.42162
209163_at	Analyte 333	333	dp53	LUA-4422	epsilon	1534	CYB561	cytochrome b-561	-0.2727	0.140533	-0.224567	-0.4552	-0.0155	-0.0801	-0.230233	-0.102067	-0.121467	-0.255233	-0.169967	-0.0448	-0.0793	-0.1795	-0.0525	-0.193033
201719_s_at	Analyte 333	333	dp52	LUA-558	epsilon	2037	EPB41L2	erythrocyte membrane protein band 4.1-like 2	-0.383533	-0.0897	-0.363133	-0.249367	-0.4387	-0.269633	-0.3616	-0.111533	0.107733	-0.00707	-0.174267	-0.0595	0.00117	-0.0467	0.310067	-0.117567
201040_at	Analyte 334	334	dp52	LUA-1329	epsilon	2771	GNAI2	guanine nucleotide binding protein (G protein), alpha inhibiting activity polypeptide 2	-0.550517	-0.688483	-0.102717	0.051	-0.55565	-0.0973	0.0392	0.144717	-0.257717	-0.0835	0.18755	0.0139	-0.0216	-0.12005	-0.221283	-0.30585
201185_at	Analyte 334	334	dp53	LUA-4313	epsilon	5654	HTRA1	HtrA serine peptidase 1	0.0108	0.790133	-0.160133	0.0466	-0.405033	0.1383	0.381133	-0.2092	0.0156	-0.134967	-0.000233	-0.122267	0.191567	-0.2893	0.219867	0.195567
36936_at	Analyte 335	335	dp52	LUA-1268	epsilon	7264	TSTA3	tissue specific transplantation antigen P35B	-0.414417	-0.65555	0.0363	-0.248083	-0.605283	-0.0367	-0.60215	0.224183	-0.166317	-0.313383	0.0602	-0.063	-0.00652	0.0247	-0.0225	-0.13925
204042_at	Analyte 335	335	dp53	LUA-65	epsilon	10810	WASF3	WAS protein family, member 3	-0.71405	0.212383	-0.185983	0.219617	-0.93615	0.198217	-0.85755	0.451283	-0.182317	0.268517	0.378817	0.404883	0.859383	0.595883	-0.170383	0.374517
201697_s_at	Analyte 336	336	dp52	LUA-837	epsilon	1786	DNMT1	DNA (cytosine-5-)-methyltransferase 1	0.0326	0.165967	0.109533	-0.0826	0.255067	-0.209867	0.1671	-0.160533	-0.1219	-0.0661	-0.0255	-0.215367	0.236733	0.210167	0.288633	-0.046
209109_s_at	Analyte 336	336	dp53	LUA-4528	epsilon	7105	TSPAN6	tetraspanin 6	-1.0472	-0.0619	-0.266767	0.443233	0.018	-0.814433	0.2143	0.140667	0.509133	0.1851	0.0206	-0.569767	0.359033	-0.0749	0.223333	-0.2891
212231_at	Analyte 337	337	dp53	LUA-843	epsilon	23014	FBXO21	F-box protein 21	0.0493	-0.458433	-0.144067	-0.239433	-1.10873	-0.505067	-0.655467	-0.373233	-0.0134	-0.00667	0.0321	0.1179	0.176067	0.402433	-0.1777	0.173567
209515_s_at	Analyte 337	337	dp52	LUA-716	epsilon	5873	RAB27A	RAB27A, member RAS oncogene family	0.285767	0.3073	0.0846	0.254467	0.494633	0.173467	0.0398	0.397567	0.143067	-0.1733	0.189567	-0.0835	0.1318	0.0433	0.063	0.119367
1007_s_at	Analyte 338	338	dp52	LUA-47	epsilon	780	DDR1	discoidin domain receptor tyrosine kinase 1	0.3616	0.585667	0.127733	0.2147	0.647	0.390767	0.883833	0.506733	0.0343	-0.0495	-0.0169	-0.226167	0.00747	0.0246	0.2265	-0.0537
218852_at	Analyte 338	338	dp53	LUA-9	epsilon	55012	PPP2R3C	protein phosphatase 2, regulatory subunit B'', gamma	0.133667	0.161033	0.492733	0.1267	-0.322133	0.137667	-0.1913	-0.0856	0.365633	0.513967	0.0941	0.073	0.0363	-0.0416	0.4617	0.4463
206170_at	Analyte 339	339	dp53	LUA-3611	epsilon	154	ADRB2	adrenergic, beta-2-, receptor, surface	-0.359433	-0.351833	-0.0312	-0.0595	-0.250733	-0.135133	1.49877	-0.154933	-0.112833	0.0574	-0.00777	-0.0011	-0.0995	-0.0671	-0.0592	-0.0278
202651_at	Analyte 339	339	dp52	LUA-1019	epsilon	9926	LPGAT1	lysophosphatidylglycerol acyltransferase 1	0.0524	-0.342283	0.021	-0.244383	-0.479017	-0.31985	-2.38122	-0.0455	-0.0822	-0.144183	0.119083	0.0466	0.19465	0.256317	0.065	0.14485
202703_at	Analyte 340	340	dp52	LUA-1221	epsilon	8446	DUSP11	dual specificity phosphatase 11 (RNA/RNP complex 1-interacting)	0.166617	0.207483	0.354183	0.0552	0.60575	0.239217	0.301917	-0.0374	-0.0345	0.213017	-0.179583	-0.00685	-0.34775	-0.199217	0.225283	-0.161017
209409_at	Analyte 340	340	dp53	LUA-3534	epsilon	2887	GRB10	growth factor receptor-bound protein 10	0.46885	0.81885	0.592883	1.70692	1.02578	1.03155	1.30582	1.01115	-0.00195	-0.35085	-0.21055	-0.11115	-0.0264	-0.11145	-0.282417	-0.270617
204475_at	Analyte 341	341	dp53	LUA-3028	epsilon	4312	MMP1	matrix metallopeptidase 1 (interstitial collagenase)	0.47395	-0.0724	0.0934	-0.0202	0.26585	-0.27235	0.054	-0.138617	-0.0734	-0.0441	-0.00132	-0.0406	-0.13555	0.0554	-0.021	-0.00412
203120_at	Analyte 341	341	dp52	LUA-666	epsilon	7159	TP53BP2	tumor protein p53 binding protein, 2	0.40325	0.645817	0.34965	0.0473	0.851283	0.30475	0.85785	0.289083	0.247717	0.0489	0.22785	0.0508	-0.0394	0.0699	0.66615	0.22855
202284_s_at	Analyte 342	342	dp52	LUA-10	epsilon	1026	CDKN1A	cyclin-dependent kinase inhibitor 1A (p21, Cip1)	1.42803	1.06863	0.1731	1.11413	0.296967	1.5435	0.1182	1.0634	0.789533	0.365533	0.441033	0.2355	-0.182233	-0.0287	0.907967	0.504
204812_at	Analyte 342	342	dp53	LUA-546	epsilon	9183	ZW10	ZW10, kinetochore associated, homolog (Drosophila)	0.492967	-0.231833	2.09137	0.652533	0.767033	0.409667	0.3729	0.490767	0.4691	1.4491	0.196333	0.531367	-0.3507	-0.7113	0.418933	1.02903
209083_at	Analyte 343	343	dp53	LUA-866	epsilon	11151	CORO1A	coronin, actin binding protein, 1A	-1.69953	0.850333	-1.107	-1.11983	-0.760633	-1.07867	0.0988	-1.44427	-0.979767	-0.7836	0.0514	0.1579	-0.300567	-1.052	-0.937433	-0.908967
202011_at	Analyte 343	343	dp52	LUA-3821	epsilon	7082	TJP1	tight junction protein 1 (zona occludens 1)	1.10265	0.550983	0.66515	0.60065	0.97905	0.91875	0.740883	0.979717	0.62715	0.0595	-0.197917	-0.0994	0.36105	0.58165	0.657717	0.39255
203192_at	Analyte 344	344	dp52	LUA-1355	epsilon	10058	ABCB6	ATP-binding cassette, sub-family B (MDR/TAP), member 6	-0.5299	-0.766367	-0.8198	-0.9407	-1.31207	-0.958767	-0.7196	-0.908567	0.7194	0.534567	0.425467	0.2958	0.3958	0.324967	0.1083	0.441367
209045_at	Analyte 344	344	dp53	LUA-433	epsilon	7511	XPNPEP1	X-prolyl aminopeptidase (aminopeptidase P) 1, soluble	0.220417	-0.186617	0.251817	-0.0774	-0.775783	0.353717	-0.24235	0.000483	0.16635	0.204617	0.339683	0.0656	0.219083	0.264783	0.383417	0.31205
205088_at	Analyte 345	345	dp53	LUA-555	epsilon	10046	MAMLD1	mastermind-like domain containing 1	0.0194	0.0481	0.310033	2.69517	-0.0668	0.1562	-0.0306	-0.5286	-0.428733	0.0682	0.298533	-0.1159	0.0526	-0.297867	-0.0124	0.1154
201761_at	Analyte 345	345	dp52	LUA-1108	epsilon	10797	MTHFD2	methylenetetrahydrofolate dehydrogenase (NADP+ dependent) 2, methenyltetrahydrofolate cyclohydrolase	0.4524	0.316533	0.403133	0.3214	0.775433	0.9667	0.3218	0.1137	0.279667	0.109133	0.252733	-0.0758	-0.042	-0.162167	-0.210467	-0.1097
217901_at	Analyte 346	346	dp53	LUA-3459	epsilon	1829	DSG2	desmoglein 2	0.204083	0.292017	0.374783	0.587217	-0.38085	-0.369417	-0.0698	0.633417	0.106083	-0.0176	0.0662	-0.964917	0.0523	-0.0927	-0.11975	-0.53955
203456_at	Analyte 346	346	dp52	LUA-70	epsilon	11230	PRAF2	PRA1 domain family, member 2	0.0908	-0.2561	0.203967	0.1211	0.515333	0.7676	0.0693	0.149233	0.404867	-0.0127	0.1851	0.229167	0.128567	0.310933	0.0701	0.0041
202776_at	Analyte 347	347	dp52	LUA-914	epsilon	30836	DNTTIP2	deoxynucleotidyltransferase, terminal, interacting protein 2	0.00195	0.0245	0.0846	0.219983	0.630017	0.157783	0.554017	0.0178	-0.253483	0.0204	-0.173617	-0.0403	-0.404817	-0.292117	-0.23325	-0.172683
222217_s_at	Analyte 347	347	dp53	LUA-246	epsilon	11000	SLC27A3	solute carrier family 27 (fatty acid transporter), member 3	0.822633	0.3543	0.216433	0.137133	0.899833	-0.23	0.656567	-0.539	0.3466	0.5186	0.0909	0.109533	-0.0669	-0.354033	1.08703	0.740767
202910_s_at	Analyte 348	348	dp53	LUA-98	epsilon	976	CD97	CD97 molecule	0.311733	0.00867	-0.0355	-0.118733	0.196867	-0.0179	0.1328	0.0567	0.000333	-0.0892	-0.0613	0.0992	-0.0087	0.00883	-0.2666	-0.167067
202602_s_at	Analyte 348	348	dp52	LUA-1034	epsilon	27336	HTATSF1	HIV-1 Tat specific factor 1	-0.0597	-0.21445	-0.135217	-0.16525	0.0599	-0.34485	0.0134	-0.12305	0.0106	0.196683	0.131783	0.137917	0.0884	0.0722	0.320183	0.107783
201887_at	Analyte 349	349	dp53	LUA-1305	epsilon	3597	IL13RA1	interleukin 13 receptor, alpha 1	-0.452317	-0.178683	-0.139683	-0.263217	0.0924	-0.52295	-0.439983	0.0973	0.51165	0.0405	0.138117	-0.0886	0.353283	0.211117	0.159583	0.68975
201774_s_at	Analyte 349	349	dp52	LUA-894	epsilon	9918	NCAPD2	non-SMC condensin I complex, subunit D2	0.114317	-0.0581	-0.094	-0.14705	-0.16635	-0.40485	0.342083	-0.543917	-0.144117	-0.142417	-0.0184	0.0338	-0.20795	0.0418	0.274417	-0.110483
203566_s_at	Analyte 350	350	dp53	LUA-609	epsilon	178	AGL	amylo-alpha-1, 6-glucosidase, 4-alpha-glucanotransferase	-0.281367	-0.359433	-0.4053	0.141833	-0.608833	-0.3588	-0.568033	-0.485033	0.167333	0.3812	-0.002	0.316533	0.123067	0.169233	0.213667	0.0618
201361_at	Analyte 350	350	dp52	LUA-696	epsilon	79073	TMEM109	transmembrane protein 109	-0.287817	-0.0704	-0.443083	-0.679483	0.0568	-0.665083	0.0785	-0.15545	-0.0357	-0.188483	0.0699	0.151617	0.0117	-0.0124	0.201883	0.0973
201853_s_at	Analyte 351	351	dp53	LUA-3768	epsilon	994	CDC25B	cell division cycle 25 homolog B (S. pombe)	-0.766683	-2.86575	-1.85882	-0.194483	-0.564283	-0.57755	-0.575517	-0.307183	-1.86355	0.447417	0.375783	0.268917	0.240283	0.055	0.193917	0.578483
202637_s_at	Analyte 351	351	dp52	LUA-4283	epsilon	3383	ICAM1	intercellular adhesion molecule 1	1.08805	1.68115	1.43428	0.78325	0.73305	1.36832	0.54975	1.14685	0.533683	-1.87062	-0.686917	-0.75555	-0.66295	-0.50975	-0.222483	-1.55788
209603_at	Analyte 352	352	dp53	LUA-669	epsilon	2625	GATA3	GATA binding protein 3	-0.1159	-0.0593	0.113167	0.054	0.330467	-0.0331	0.0653	-0.0971	-0.039	-0.170867	-0.110967	-0.162333	0.1076	0.120667	0.0691	0.1514
202188_at	Analyte 352	352	dp52	LUA-170	epsilon	9688	NUP93	nucleoporin 93kDa	-0.212517	-0.375217	0.114983	-0.0804	-0.490483	-0.0623	-0.38915	-0.0761	0.0914	0.18875	0.231683	0.317617	0.0339	0.0315	0.263017	0.157783
204458_at	Analyte 353	353	dp52	LUA-1076	epsilon	23659	PLA2G15	phospholipase A2, group XV	0.598583	0.23915	0.444017	0.21255	-0.019	0.321383	-0.0245	0.425083	-0.190117	-0.20645	-0.193117	0.0251	-0.145483	0.132683	0.0829	-0.0546
209507_at	Analyte 353	353	dp53	LUA-446	epsilon	6119	RPA3	replication protein A3, 14kDa	-0.720067	-0.535467	-0.248	-0.468767	-0.8811	-0.280433	-0.553867	-0.175633	-0.430633	-0.580467	-0.0376	0.513667	0.0398	0.0959	-0.110633	-0.0959
201080_at	Analyte 354	354	dp52	LUA-272	epsilon	8396	PIP4K2B	phosphatidylinositol-5-phosphate 4-kinase, type II, beta	-1.5916	-1.51247	-1.21023	-0.603	-1.70093	-1.24917	-0.502733	-0.505333	-0.284867	-0.5902	-0.1802	0.2725	0.1999	0.299967	-0.5467	-0.697633
202720_at	Analyte 354	354	dp53	LUA-3813	epsilon	26136	TES	testis derived transcript (3 LIM domains)	0.731533	0.167433	0.712167	1.0953	0.2897	1.15653	0.0319	0.750167	0.5612	0.4729	0.202967	-0.834333	0.0608	-0.4625	0.148	0.157933
201959_s_at	Analyte 355	355	dp52	LUA-1053	epsilon	23077	MYCBP2	MYC binding protein 2	-0.0784	-0.0087	-0.0835	-0.025	-0.2965	-0.1566	-0.144567	-0.149567	0.113467	0.124367	-0.0582	0.1616	0.0888	0.149267	-0.1783	-0.0195
203458_at	Analyte 355	355	dp53	LUA-1007	epsilon	6697	SPR	sepiapterin reductase (7,8-dihydrobiopterin:NADP+ oxidoreductase)	-0.350533	-0.580933	-0.611533	-0.657467	-0.719433	-0.9084	-0.4736	-0.5459	-0.195733	-0.275533	0.0351	0.214633	-0.0602	0.183367	-0.1489	-0.755967
201121_s_at	Analyte 356	356	dp52	LUA-162	epsilon	10857	PGRMC1	progesterone receptor membrane component 1	-0.534133	-0.372133	-0.428667	-0.355633	-0.1221	-0.480567	-0.270033	-0.4458	-0.0286	0.0184	-0.0653	0.0669	-0.075	0.0388	-0.0607	-0.0399
205205_at	Analyte 356	356	dp53	LUA-4039	epsilon	5971	RELB	v-rel reticuloendotheliosis viral oncogene homolog B	0.8098	0.5952	0.7259	0.720467	0.900633	1.19923	0.347567	1.24007	-0.3278	-0.4878	-0.664567	-0.444533	-0.609767	-0.5969	0.0208	-0.2404
201000_at	Analyte 357	357	dp52	LUA-1238	epsilon	16	AARS	alanyl-tRNA synthetase	1.24493	0.8881	0.872067	0.302633	1.37107	1.15187	0.8845	0.293967	0.835767	0.1754	0.207233	0.113567	0.3453	0.0383	0.854833	0.534767
209588_at	Analyte 357	357	dp53	LUA-4018	epsilon	2048	EPHB2	EPH receptor B2	-0.0277	0.187267	-0.361467	-0.0806	0.1999	-0.0848	-0.08	0.13	-0.1328	0.0804	-0.167667	-0.1593	0.0687	0.0568	-0.13	-0.0124
202756_s_at	Analyte 358	358	dp52	LUA-729	epsilon	2817	GPC1	glypican 1	0.44855	0.151017	0.0932	0.258217	0.110683	-0.07	0.348983	-0.072	0.31145	0.112817	0.11135	0.110183	-0.113217	0.0694	0.145183	0.150583
212973_at	Analyte 358	358	dp53	LUA-18	epsilon	22934	RPIA	ribose 5-phosphate isomerase A	-0.292567	-0.0597	-0.221567	-0.0786	-0.677033	-0.196733	-0.00163	-0.0803	-0.0723	-0.3796	-0.0994	-0.0861	-0.039	-0.126033	-0.0853	-0.0582
201767_s_at	Analyte 359	359	dp52	LUA-515	epsilon	60528	ELAC2	elaC homolog 2 (E. coli)	-0.235433	-0.318633	0.0619	-0.160833	-0.531333	-0.373567	-0.2274	-0.0852	-0.271733	-0.0876	0.1423	0.0413	0.0958	0.172833	-0.0375	-0.0557
212070_at	Analyte 359	359	dp53	LUA-553	epsilon	9289	GPR56	G protein-coupled receptor 56	0.681	1.10283	0.9828	-0.1385	1.9645	1.07337	0.877833	-0.222067	1.35873	0.913233	0.3095	0.2906	0.3916	-0.0346	3.09373	1.45083
207877_s_at	Analyte 360	360	dp53	LUA-829	epsilon	4931	NVL	nuclear VCP-like	0.6518	0.273533	-0.177567	-0.186767	0.362167	-0.2148	0.3286	-0.562833	0.278567	0.348233	-0.0484	0.0818	-0.1345	-0.1198	0.3664	0.364
202446_s_at	Analyte 360	360	dp52	LUA-1300	epsilon	5359	PLSCR1	phospholipid scramblase 1	-0.147833	-0.5507	-0.421033	-0.449333	-0.498767	-0.320667	-0.547833	-0.508067	-0.428767	-0.243633	-0.1989	-0.141333	-0.0711	0.0317	-0.279933	-0.3349
205393_s_at	Analyte 361	361	dp53	LUA-3915	epsilon	1111	CHEK1	CHK1 checkpoint homolog (S. pombe)	0.00897	-0.200567	-0.390433	-0.100367	0.1637	-0.158933	-0.452233	-0.351867	-0.168533	0.0507	0.0122	0.0947	0.133433	0.277333	0.171767	-0.197033
202087_s_at	Analyte 361	361	dp52	LUA-4331	epsilon	1514	CTSL1	cathepsin L1	0.230267	0.0119	0.0413	0.130867	0.4614	0.2189	0.0507	0.132533	0.196967	0.0494	0.2981	0.146667	-0.000333	-0.0189	0.438067	0.244933
200766_at	Analyte 362	362	dp52	LUA-501	epsilon	1509	CTSD	cathepsin D	-0.2096	0.1396	-0.191467	-0.133033	-0.0548	0.0193	-0.0249	-0.1026	0.335933	0.279533	0.316033	0.338433	0.0813	-0.155267	0.318033	0.242367
210153_s_at	Analyte 362	362	dp53	LUA-4247	epsilon	4200	ME2	malic enzyme 2, NAD(+)-dependent, mitochondrial	0.133183	0.875583	0.164983	0.0736	0.69725	0.0439	1.08568	0.0824	0.152383	-0.0487	-0.167517	-0.30125	-0.183583	-0.688983	0.58195	-0.114817
209435_s_at	Analyte 363	363	dp52	LUA-1125	epsilon	9181	ARHGEF2	Rho/Rac guanine nucleotide exchange factor (GEF) 2	1.73077	1.41607	1.39703	0.442267	2.70847	2.95837	1.74123	0.8955	-0.5891	-0.6411	-0.3472	-0.3724	-0.663633	-0.115033	-1.0443	-0.862533
205463_s_at	Analyte 363	363	dp53	LUA-3158	epsilon	5154	PDGFA	platelet-derived growth factor alpha polypeptide	2.3612	1.4622	2.04873	1.0666	0.735867	1.3179	0.413867	0.156367	0.588033	-0.113933	0.781233	0.322033	0.378667	-0.0426	1.57953	-0.111967
201234_at	Analyte 364	364	dp52	LUA-1198	epsilon	3611	ILK	integrin-linked kinase	-0.17055	0.774317	1.24565	1.52005	0.851017	1.27548	0.787483	1.52142	0.0274	0.0656	-0.242817	-0.286883	-0.266883	-0.0794	-0.0576	0.142417
214061_at	Analyte 364	364	dp53	LUA-613	epsilon	93594	WDR67	WD repeat domain 67	-0.160167	-0.585867	-0.0829	-0.5058	-0.140733	-0.544933	-0.429267	-0.8217	-0.0628	0.223	-1.04067	-0.219233	-0.4337	-0.8375	1.09037	-0.420633
203574_at	Analyte 365	365	dp52	LUA-880	epsilon	4783	NFIL3	nuclear factor, interleukin 3 regulated	1.17832	1.92205	1.09132	-0.08	2.23998	1.07505	1.16885	0.68985	0.364083	0.206083	-0.11415	-0.0797	0.0318	0.199183	1.02948	0.343983
203696_s_at	Analyte 365	365	dp53	LUA-1130	epsilon	5982	RFC2	replication factor C (activator 1) 2, 40kDa	1.2781	0.135767	0.0353	0.320967	0.2413	0.479767	-0.058	0.084	0.9946	0.238	-0.0018	-0.470267	-0.0359	-0.201933	0.5871	0.2266
202208_s_at	Analyte 366	366	dp52	LUA-3364	epsilon	10123	ARL4C	ADP-ribosylation factor-like 4C	0.439217	0.349383	-0.0407	0.00612	0.0861	-0.177917	0.395117	-0.261683	0.133017	0.25755	-0.0259	-0.00725	-0.260683	-0.151417	0.0129	0.103217
218316_at	Analyte 366	366	dp53	LUA-602	epsilon	26520	TIMM9	translocase of inner mitochondrial membrane 9 homolog (yeast)	0.176467	0.106467	0.3055	-0.340267	-0.0444	0.0874	-0.103867	-0.267367	0.2049	0.0205	-0.194467	-0.2079	0.323433	0.0933	0.310733	-0.0242
202119_s_at	Analyte 367	367	dp52	LUA-1010	epsilon	8895	CPNE3	copine III	-0.263867	-0.1564	-0.156233	-0.216367	-0.935733	-0.3414	-0.383133	-0.320567	-0.104233	0.204733	0.1415	0.0306	-0.1737	0.0251	-0.0956	-0.0659
205085_at	Analyte 367	367	dp53	LUA-548	epsilon	4998	ORC1	origin recognition complex, subunit 1	-0.429233	-0.222033	0.0281	-0.4795	0.659867	-1.00097	-0.0863	-1.01553	0.132233	0.339033	0.0087	0.0288	0.756633	0.00453	0.421633	0.0102
205500_at	Analyte 368	368	dp52	LUA-3696	epsilon	727	C5	complement component 5	0.660033	0.776433	0.7801	-0.339067	0.237567	0.0259	1.05713	-0.480767	0.6505	1.00793	0.407733	0.1533	-0.1305	-0.118867	0.875167	0.5946
214086_s_at	Analyte 368	368	dp53	LUA-1180	epsilon	10038	PARP2	poly (ADP-ribose) polymerase 2	-3.08107	-2.9528	-2.59257	-0.335433	-0.8431	-0.933833	-2.47143	-0.360333	-0.1279	-1.14433	-0.0748	0.2371	0.318233	0.189067	-1.0329	0.105533
219016_at	Analyte 369	369	dp53	LUA-6	epsilon	60493	FASTKD5	FAST kinase domains 5	-3.13455	-2.82242	-0.89355	0.22435	-3.26542	-1.47478	-1.03652	0.15315	-0.787783	-0.27625	-0.201983	-0.0641	-0.21025	-1.64522	-3.51758	-0.804717
201462_at	Analyte 369	369	dp52	LUA-405	epsilon	9805	SCRN1	secernin 1	0.957667	1.05577	0.4798	0.5642	0.800167	1.472	0.352733	0.7063	-0.2862	-0.467267	-0.288733	-0.291033	-0.332067	-0.265867	0.46	-0.267367
209166_s_at	Analyte 370	370	dp52	LUA-468	epsilon	4125	MAN2B1	mannosidase, alpha, class 2B, member 1	-0.2909	-0.1911	-0.247033	-0.317133	-0.1127	0.0911	-0.3263	0.125667	0.158833	-0.228433	0.2315	0.252533	0.2101	-0.0088	-0.0766	0.1628
217777_s_at	Analyte 370	370	dp53	LUA-907	epsilon	51495	PTPLAD1	protein tyrosine phosphatase-like A domain containing 1	-0.78335	-0.355617	-1.95322	-0.0918	-2.24395	-1.49665	-0.0917	-1.44088	-0.163617	-0.247517	-0.283317	-0.393917	0.280217	-0.0486	-0.357583	-0.618283
219281_at	Analyte 371	371	dp53	LUA-2005	epsilon	4482	MSRA	methionine sulfoxide reductase A	-0.0906	-0.109867	-0.1244	0.0398	-0.0515	-0.095	0.0681	0.0424	-0.141667	0.0449	-0.0949	1.30917	-0.2198	0.358033	0.0208	-0.0405
201502_s_at	Analyte 371	371	dp52	LUA-3093	epsilon	4792	NFKBIA	nuclear factor of kappa light polypeptide gene enhancer in B-cells inhibitor, alpha	1.04783	-0.1038	0.0187	0.793867	0.875133	0.2606	0.322867	0.616633	-0.294867	-0.366867	-0.5294	-1.8323	-0.2204	-0.373733	0.179567	0.1208
201572_x_at	Analyte 372	372	dp52	LUA-1362	epsilon	1635	DCTD	dCMP deaminase	-0.0366	-0.213167	-0.0993	-0.0744	-0.172167	-0.2611	0.148133	-0.0933	0.0476	-0.124133	-0.127367	-0.104733	-0.0345	-0.140533	0.0732	-0.169733
202761_s_at	Analyte 372	372	dp53	LUA-181	epsilon	23224	SYNE2	spectrin repeat containing, nuclear envelope 2	0.32835	0.208683	0.184283	0.0744	-0.00352	-0.00275	0.197183	-0.138383	0.15565	0.27475	0.0923	0.0809	0.217683	0.143983	0.24075	0.431117
201152_s_at	Analyte 373	373	dp52	LUA-91	epsilon	4154	MBNL1	muscleblind-like (Drosophila)	1.02197	0.481033	0.557133	0.292133	-0.2657	0.212633	0.274567	0.5473	-0.2722	-0.0654	-0.135033	-0.114467	0.180767	0.146033	0.307267	-0.3539
201817_at	Analyte 373	373	dp53	LUA-1085	epsilon	9690	UBE3C	ubiquitin protein ligase E3C	-1.03277	-0.342333	0.1084	0.3588	-0.6736	0.0415	0.1271	0.288467	-0.4294	-0.276033	-0.211267	-0.0851	-1.5728	0.102567	-1.59493	-0.2941
218175_at	Analyte 374	374	dp53	LUA-1271	epsilon	80212	CCDC92	coiled-coil domain containing 92	-1.36427	-1.3958	-1.0098	0.161633	0.251733	-0.800967	-1.4295	-0.550533	0.0766	-0.671667	-0.933267	-0.664467	0.1322	-0.294833	0.0157	-1.19783
203360_s_at	Analyte 374	374	dp52	LUA-4482	epsilon	26292	MYCBP	c-myc binding protein	-0.0209	-0.0866	-0.0101	-0.6858	-0.721133	-0.202633	0.0521	-0.277767	0.204533	0.656667	0.8588	0.173833	-0.131733	0.6751	0.123367	0.658267
209774_x_at	Analyte 375	375	dp53	LUA-3946	epsilon	2920	CXCL2	chemokine (C-X-C motif) ligand 2	1.31	0.0441	-0.0113	0.1039	0.1153	0.0228	-0.211833	0.00597	-0.1288	-0.05	0.00683	-0.0132	-0.107367	-0.104	-0.00637	-0.145133
202716_at	Analyte 375	375	dp52	LUA-1224	epsilon	5770	PTPN1	protein tyrosine phosphatase, non-receptor type 1	0.0873	0.0797	0.0197	-0.00735	-0.26865	-0.0378	-0.112783	0.0909	0.0571	0.0689	0.16315	0.256417	0.0463	0.024	-0.00942	-0.172417
202427_s_at	Analyte 376	376	dp52	LUA-46	epsilon	25874	BRP44	brain protein 44	-0.403133	0.268733	-0.0978	-0.0908	-0.201933	-0.319967	-0.211133	-0.258433	-0.280733	0.8735	-0.291433	-0.110533	0.0874	-0.0944	0.380033	0.357
219184_x_at	Analyte 376	376	dp53	LUA-1203	epsilon	29928	TIMM22	translocase of inner mitochondrial membrane 22 homolog (yeast)	-0.1634	0.0265	-0.193133	-0.404633	0.8193	-1.06143	-0.0495	-0.250767	0.5572	0.2183	0.340767	-0.1153	-0.224067	-1.21393	-0.243267	-0.217133
204999_s_at	Analyte 377	377	dp53	LUA-159	epsilon	22809	ATF5	activating transcription factor 5	-1.7136	-1.96323	-2.21097	-0.753667	-0.6519	-0.497033	-1.47903	-1.06953	-1.1421	-0.688567	-0.6094	-0.412733	-0.335867	0.296567	-2.76427	-1.32537
203013_at	Analyte 377	377	dp52	LUA-861	epsilon	11319	ECD	ecdysoneless homolog (Drosophila)	0.232883	0.00288	0.433283	-0.217317	-0.111517	0.190883	0.40975	0.394917	-0.50535	-0.210317	-0.0702	-0.0621	0.18165	-0.27165	0.00255	-0.0689
200810_s_at	Analyte 378	378	dp52	LUA-509	epsilon	1153	CIRBP	cold inducible RNA binding protein	0.0597	-0.606	-0.1018	-0.184	-0.726733	0.000733	-0.807	-0.233967	0.269	0.422467	0.0662	0.124533	0.130833	0.0721	-0.042	-0.005
215093_at	Analyte 378	378	dp53	LUA-1295	epsilon	50814	NSDHL	NAD(P) dependent steroid dehydrogenase-like	-0.180283	-0.26715	0.114417	-0.43585	-0.28405	-0.317883	-0.260117	-0.60245	0.15225	0.710683	0.443717	0.186117	-0.0627	0.74175	1.32462	0.509817
217761_at	Analyte 379	379	dp53	LUA-3351	epsilon	55256	ADI1	acireductone dioxygenase 1	-0.69405	-0.737517	-0.282117	-0.131017	-1.25852	-0.303917	-0.658317	0.0243	-0.0235	0.26305	-0.0164	-0.056	0.00432	-0.0825	-0.0627	0.0448
203927_at	Analyte 379	379	dp52	LUA-3103	epsilon	4794	NFKBIE	nuclear factor of kappa light polypeptide gene enhancer in B-cells inhibitor, epsilon	0.514617	0.117683	0.193017	0.22835	0.220217	0.0983	0.282583	0.161983	-0.258983	-0.380583	-0.0934	-0.29305	-0.267917	-0.0549	-0.32315	-0.443483
218168_s_at	Analyte 380	380	dp53	LUA-3386	epsilon	56997	ADCK3	aarF domain containing kinase 3	-0.0938	-0.0833	-0.325567	-0.472433	-0.495933	-0.2317	0.314967	-0.596233	0.582667	0.195933	0.136133	0.174333	0.365867	0.118	-0.6193	0.0566
202458_at	Analyte 380	380	dp52	LUA-658	epsilon	11098	PRSS23	protease, serine, 23	-0.266867	-0.0593	-0.316533	0.175967	0.118033	0.0756	0.0966	0.054	0.142833	-0.1008	0.0361	0.035	-0.119467	0.114033	0.8275	0.0609
204093_at	Analyte 381	381	dp52	LUA-3743	epsilon	902	CCNH	cyclin H	0.89195	0.0983	0.459917	-0.0182	0.449283	0.665417	0.273283	-0.0305	-0.102383	-0.28135	-0.0411	-0.0842	0.0105	0.56485	0.565117	-0.36415
213343_s_at	Analyte 381	381	dp53	LUA-3284	epsilon	81544	GDPD5	glycerophosphodiester phosphodiesterase domain containing 5	-1.36113	0.315	-0.450367	-0.719233	0.0594	-1.43657	0.558833	-0.823367	1.19073	0.9109	0.2974	-0.8359	-0.1256	-1.23637	-0.0275	0.947367
202733_at	Analyte 382	382	dp52	LUA-603	epsilon	8974	P4HA2	prolyl 4-hydroxylase, alpha polypeptide II	-0.2411	-0.0757	0.0471	0.675167	-0.169533	0.608367	0.211533	0.4719	0.183767	0.047	0.6905	0.305267	-0.1775	-0.1077	-0.031	0.3364
202813_at	Analyte 382	382	dp53	LUA-1322	epsilon	6894	TARBP1	TAR (HIV-1) RNA binding protein 1	0.0515	-0.241167	-0.712867	-1.24413	0.068	-1.1703	-0.738367	-1.6542	0.339967	0.218333	-1.4396	-0.420767	-0.7861	0.254867	0.3948	-0.3481
200078_s_at	Analyte 383	383	dp52	LUA-194	epsilon	533	ATP6V0B	ATPase, H+ transporting, lysosomal 21kDa, V0 subunit b	-0.0302	-0.151967	0.461067	0.100367	-0.746633	0.0409	-0.2374	0.173833	0.1586	-0.0334	0.0759	-0.0883	-0.0005	-0.00213	0.3775	0.1661
219222_at	Analyte 383	383	dp53	LUA-1363	epsilon	64080	RBKS	ribokinase	0.491933	-0.673167	-0.0554	-0.2847	-0.3165	-0.361867	-0.4321	-0.3309	0.4555	0.959433	-0.395433	0.7646	0.491333	0.540667	0.343833	0.5031
200752_s_at	Analyte 384	384	dp52	LUA-1229	epsilon	823	CAPN1	calpain 1, (mu/I) large subunit	-0.0346	0.1693	-0.0528	0.1449	-0.122567	0.00353	0.026	0.121733	0.0982	-0.111267	-0.1519	0.00243	0.124333	0.0503	0.2054	0.257967
212689_s_at	Analyte 384	384	dp53	LUA-460	epsilon	55818	KDM3A	lysine (K)-specific demethylase 3A	1.27763	-0.445667	0.630833	0.5141	1.2167	1.0675	0.7138	0.6461	0.307667	-0.0706	0.0884	-0.0506	-0.0587	0.0964	0.880467	0.1916
211725_s_at	Analyte 385	385	dp53	LUA-3383	epsilon	637	BID	BH3 interacting domain death agonist	-0.0456	-0.129333	0.622167	0.131633	-0.4839	-0.1099	0.102367	0.2241	-0.371533	0.00253	-1.42077	-0.916633	0.1509	0.134067	-0.0824	-0.121033
202260_s_at	Analyte 385	385	dp52	LUA-640	epsilon	6812	STXBP1	syntaxin binding protein 1	-0.172067	-0.384933	-0.376933	0.0651	-0.00753	0.05	-0.0378	0.0954	0.431533	0.513033	0.184467	1.10727	0.125267	0.2306	0.412267	0.126867
201125_s_at	Analyte 386	386	dp52	LUA-1346	epsilon	3693	ITGB5	integrin, beta 5	0.220833	0.0993	0.173733	0.1381	0.0345	0.0736	-0.068	0.244167	0.0745	-0.170533	-0.1022	0.0581	0.102	0.126167	0.0832	-0.171033
203346_s_at	Analyte 386	386	dp53	LUA-835	epsilon	22823	MTF2	metal response element binding transcription factor 2	0.0407	-0.147017	0.160583	0.117783	-0.156183	-0.318483	-0.16695	-0.26685	-0.0745	0.344783	0.0701	0.0743	0.38435	-0.0597	-0.54355	0.600817
208894_at	Analyte 387	387	dp53	LUA-4261	epsilon	3122	HLA-DRA	major histocompatibility complex, class II, DR alpha	0.172867	-0.136867	0.029	0.0939	0.0552	-0.2393	0.0269	-0.1847	-0.201533	-0.185167	0.0043	-0.189267	0.112367	-0.0276	0.0491	-0.118567
203123_s_at	Analyte 387	387	dp52	LUA-887	epsilon	4891	SLC11A2	solute carrier family 11 (proton-coupled divalent metal ion transporters), member 2	0.615067	1.34463	0.0905	-0.424967	0.0378	-0.652067	0.166	-0.255333	0.4139	0.158767	0.200267	0.258867	0.1023	0.0976	0.710467	0.400233
203857_s_at	Analyte 388	388	dp52	LUA-40	epsilon	10954	PDIA5	protein disulfide isomerase family A, member 5	0.0902	0.2464	0.107033	-0.608767	0.343533	-0.439733	-0.0367	-0.7984	0.316833	-0.394967	0.105933	0.402667	0.289767	0.0161	0.4028	-0.216033
204484_at	Analyte 388	388	dp53	LUA-462	epsilon	5287	PIK3C2B	phosphoinositide-3-kinase, class 2, beta polypeptide	0.363583	-0.182483	-0.169383	0.877717	0.240317	0.77615	-0.168917	0.46655	-0.0316	1.33698	0.30315	0.0336	0.187017	0.0685	-0.119417	-0.13465
203911_at	Analyte 389	389	dp52	LUA-1267	epsilon	5909	RAP1GAP	RAP1 GTPase activating protein	0.276583	0.254683	-0.0798	-0.0906	0.51705	-0.0462	0.49115	0.048	0.302217	0.31255	0.331917	0.191217	0.33375	0.047	1.00388	0.847017
212833_at	Analyte 389	389	dp53	LUA-82	epsilon	91137	SLC25A46	solute carrier family 25, member 46	0.137617	-0.271083	-0.229083	-0.540117	-0.51525	0.0399	-0.30665	-0.270017	-0.0584	0.483683	0.296717	0.29145	0.0385	-0.249517	0.0926	0.18925
212899_at	Analyte 390	390	dp53	LUA-934	epsilon	23097	CDK19	cyclin-dependent kinase 19	0.437333	-0.218867	0.196833	-0.237067	0.6409	-0.154233	-0.0256	-0.4741	0.2061	0.0134	0.0509	0.184567	0.331433	0.248867	0.438	0.225967
205895_s_at	Analyte 390	390	dp52	LUA-1265	epsilon	9221	NOLC1	nucleolar and coiled-body phosphoprotein 1	0.729983	0.48655	0.49215	0.152617	0.333183	0.493917	0.57205	0.266717	-0.209217	-0.365217	0.18125	-0.0479	0.00412	0.107283	0.0707	-0.626083
201432_at	Analyte 391	391	dp52	LUA-1202	epsilon	847	CAT	catalase	-0.584167	-0.468967	-0.6375	-0.673767	-0.196	-0.962933	-0.4997	-0.819	0.5779	0.6252	0.1969	0.230967	-0.0116	-0.1134	-0.0435	0.2165
204711_at	Analyte 391	391	dp53	LUA-234	epsilon	9851	KIAA0753	KIAA0753	-0.107167	-0.3111	0.223	-0.0551	0.118733	-0.0138	-0.195	-0.1101	-0.577833	-0.117433	0.0812	0.1337	-0.0484	-0.0041	-0.514467	-0.248067
203367_at	Analyte 392	392	dp52	LUA-898	epsilon	11072	DUSP14	dual specificity phosphatase 14	0.0191	-0.0113	0.145183	0.287017	0.269817	0.10805	0.34565	0.416617	-0.551483	-0.0349	-0.25445	-0.0699	-0.0486	0.0842	-0.643383	-0.244483
212462_at	Analyte 392	392	dp53	LUA-600	epsilon	23522	KAT6B	K(lysine) acetyltransferase 6B	0.1763	0.1739	0.5589	-0.280667	0.261667	0.238	0.3595	-0.245433	0.666	0.193667	0.3467	0.1817	0.1805	-0.0469	0.0754	-0.0236
212624_s_at	Analyte 393	393	dp53	LUA-4401	epsilon	1123	CHN1	chimerin (chimaerin) 1	0.271167	-0.178167	0.340333	0.134533	-0.0938	-0.146067	-0.2061	0.028	-0.146333	-0.0312	-0.0653	-0.117	-0.2534	-0.154867	0.0631	1.78363
208025_s_at	Analyte 393	393	dp52	LUA-4265	epsilon	8091	HMGA2	high mobility group AT-hook 2	-0.38685	-0.13545	-0.41665	-0.668017	-0.643217	-0.597017	-0.0952	-0.424817	-0.297583	-0.32095	-0.11975	-0.0332	-0.148817	-0.055	-0.0571	-0.215117
212143_s_at	Analyte 394	394	dp52	LUA-4328	epsilon	3486	IGFBP3	insulin-like growth factor binding protein 3	1.16017	0.868533	0.621633	0.3006	1.41493	0.718333	0.804867	0.155967	0.0765	0.0294	0.145733	-0.065	0.0405	0.0076	-0.0252	-0.0725
210058_at	Analyte 394	394	dp53	LUA-4334	epsilon	5603	MAPK13	mitogen-activated protein kinase 13	0.785833	0.5365	0.776267	0.296833	1.0924	1.0434	0.703067	0.574067	0.307167	-0.1567	0.135133	0.0923	0.0997	-0.00973	0.5845	0.169133
202241_at	Analyte 395	395	dp52	LUA-33	epsilon	10221	TRIB1	tribbles homolog 1 (Drosophila)	3.2355	2.76133	2.88157	2.43103	2.2607	3.13577	1.23287	2.3311	-2.88807	-2.56073	-1.589	-0.880133	-1.02967	-0.171533	-2.96493	-3.38703
218050_at	Analyte 395	395	dp53	LUA-955	epsilon	51569	UFM1	ubiquitin-fold modifier 1	0.0228	-0.399133	0.243033	0.583067	-0.0909	0.914	-0.455567	1.3313	0.506267	0.704	-0.0609	-0.126433	-0.2211	-0.261333	-0.1997	0.0022
205349_at	Analyte 396	396	dp53	LUA-4184	epsilon	2769	GNA15	guanine nucleotide binding protein (G protein), alpha 15 (Gq class)	0.534033	1.25293	0.0967	0.341267	0.124167	0.0202	0.358067	-0.177133	0.0164	0.0614	-0.0328	-0.135533	-0.212033	-0.226433	0.0565	-0.1767
203050_at	Analyte 396	396	dp52	LUA-626	epsilon	7158	TP53BP1	tumor protein p53 binding protein 1	-0.058	-0.90685	-0.16635	-0.37635	0.20295	-0.270983	-0.159017	-0.146917	0.0724	0.166717	0.423783	0.376983	0.0926	0.172817	0.380617	0.328683
221308_at	Analyte 397	397	dp52	LUA-4147	epsilon	10818	FRS2	fibroblast growth factor receptor substrate 2	0.258483	0.313583	-0.358117	0.300617	0.83415	0.0918	0.724217	0.299083	-0.315383	-0.10025	-0.399617	-0.225383	-0.199383	0.129483	0.0116	-0.314983
217900_at	Analyte 397	397	dp53	LUA-478	epsilon	55699	IARS2	isoleucyl-tRNA synthetase 2, mitochondrial	0.0261	-0.207967	-0.0588	-0.0508	-1.08133	-0.268	-0.4335	-0.183067	0.0496	0.192133	0.0147	-0.0708	0.145033	0.3085	0.233567	0.137133
208945_s_at	Analyte 398	398	dp52	LUA-1209	epsilon	8678	BECN1	beclin 1, autophagy related	0.458767	0.5588	-0.0104	0.0757	0.2326	0.3004	0.439433	0.1765	0.031	-0.1446	-0.0406	-0.0514	0.131833	-0.000467	0.274833	0.0421
209710_at	Analyte 398	398	dp53	LUA-1260	epsilon	2624	GATA2	GATA binding protein 2	0.934417	0.643883	0.754483	1.28998	0.55775	0.993317	1.05565	1.29332	-0.405417	-0.560617	-0.609283	-0.549083	-0.220583	0.11135	-0.0418	-0.322417
200698_at	Analyte 399	399	dp52	LUA-4477	epsilon	11014	KDELR2	KDEL (Lys-Asp-Glu-Leu) endoplasmic reticulum protein retention receptor 2	-0.265433	0.0376	0.168767	0.216633	-0.0037	0.0845	-0.0717	0.2906	-0.0183	0.243167	-0.116433	-0.171867	-0.0701	-0.5935	-0.141	0.1405
209050_s_at	Analyte 399	399	dp53	LUA-3463	epsilon	5900	RALGDS	ral guanine nucleotide dissociation stimulator	-0.4678	-0.414433	-0.0884	0.1374	-0.255167	0.831033	-0.3019	-0.0724	-0.297067	0.0301	-0.253367	0.5215	-0.4934	0.8407	-1.54	-0.3603
201727_s_at	Analyte 400	400	dp52	LUA-990	epsilon	1994	ELAVL1	ELAV (embryonic lethal, abnormal vision, Drosophila)-like 1 (Hu antigen R)	-0.25475	-0.0111	-0.14465	0.11145	0.328217	0.134717	0.96235	0.342217	-0.282283	-0.51915	0.217983	-0.177717	-0.124417	-0.167817	0.455083	-0.0198
202599_s_at	Analyte 400	400	dp53	LUA-1110	epsilon	8204	NRIP1	nuclear receptor interacting protein 1	-0.1164	0.194833	-0.5774	-0.534	-0.400333	-0.337333	-0.8911	-0.687967	0.3741	-0.013	-1.09903	-0.0928	0.126433	0.1928	-0.811667	-0.9475
202705_at	Analyte 401	401	dp53	LUA-1038	epsilon	9133	CCNB2	cyclin B2	-0.594833	-0.6628	-0.360133	-0.3151	-0.916867	-0.355	-0.770367	-0.669533	-0.0223	0.0211	0.0267	0.073	0.0323	0.0856	0.1093	0.0469
204191_at	Analyte 401	401	dp52	LUA-4305	epsilon	3454	IFNAR1	interferon (alpha, beta and omega) receptor 1	0.526633	0.368433	-0.0423	0.1712	0.462233	-0.338633	0.433133	-0.269633	0.232633	0.3049	0.0128	-0.194733	-0.0849	-0.116033	0.0546	0.083
205417_s_at	Analyte 403	403	dp52	LUA-3952	epsilon	1605	DAG1	dystroglycan 1 (dystrophin-associated glycoprotein 1)	-0.6087	-0.4323	-0.655033	-0.419367	-0.372567	-0.307267	-0.2968	-0.381633	0.4958	0.3845	0.0241	0.1409	0.174067	0.150567	0.531133	0.722667
203408_s_at	Analyte 403	403	dp53	LUA-3549	epsilon	6304	SATB1	SATB homeobox 1	-0.454067	0.0791	0.2538	-0.4661	-0.287133	-0.127967	0.07	0.103267	0.0782	-0.119333	-0.0133	0.137933	-0.307867	-0.0652	-0.515867	-0.0654
221230_s_at	Analyte 404	404	dp53	LUA-698	epsilon	51742	ARID4B	AT rich interactive domain 4B (RBP1-like)	0.2701	0.766033	0.676267	0.8571	1.60243	-0.0518	0.292867	0.8029	-0.256033	-0.00847	-0.859433	0.214	0.196867	0.0065	0.488	-0.204633
218847_at	Analyte 404	404	dp52	LUA-4326	epsilon	10644	IGF2BP2	insulin-like growth factor 2 mRNA binding protein 2	0.77905	0.735017	0.48335	-0.09	-0.0272	0.15235	0.591817	0.109683	-0.0256	-0.0871	-0.0447	-0.0943	0.24055	-0.0222	0.14645	-0.146017
209531_at	Analyte 405	405	dp53	LUA-4429	epsilon	2954	GSTZ1	glutathione transferase zeta 1	-0.140183	-0.437583	0.25985	-0.35715	0.459283	0.16815	-0.263617	-0.00065	0.591617	0.66745	0.624117	0.148083	0.0774	0.100483	0.548083	0.737117
201393_s_at	Analyte 405	405	dp52	LUA-284	epsilon	3482	IGF2R	insulin-like growth factor 2 receptor	0.2963	0.1632	0.237767	0.251667	0.316333	0.0902	0.219433	0.1726	0.1632	-0.00833	0.179733	-0.0235	0.0825	0.119967	0.151967	0.160933
218346_s_at	Analyte 406	406	dp53	LUA-921	epsilon	27244	SESN1	sestrin 1	-1.37717	-1.77423	-1.34027	-2.64563	-1.90447	-1.95787	-2.15503	-2.42033	1.1429	1.3433	0.482133	0.397367	0.547767	-0.560533	-0.9552	0.987267
212665_at	Analyte 406	406	dp52	LUA-4051	epsilon	25976	TIPARP	TCDD-inducible poly(ADP-ribose) polymerase	0.7865	0.363133	0.300533	0.0371	0.4509	-0.072	0.1411	0.0439	0.0898	-0.0222	0.0147	-0.142133	0.3502	0.3402	1.00877	0.0308
201380_at	Analyte 407	407	dp52	LUA-556	epsilon	10491	CRTAP	cartilage associated protein	0.562517	0.0892	-0.0703	-0.411583	-0.137017	0.0604	-0.250183	-0.209717	0.563183	0.513183	0.54175	0.484617	0.363883	0.12675	0.946683	0.43525
201997_s_at	Analyte 407	407	dp53	LUA-1205	epsilon	23013	SPEN	spen homolog, transcriptional regulator (Drosophila)	-0.563133	0.439467	-0.139433	0.1269	0.3728	-0.775133	0.710267	0.308767	-1.50957	-1.04937	-0.880633	-0.862	-0.9568	0.140833	-2.55003	-0.527233
218350_s_at	Analyte 408	408	dp52	LUA-971	epsilon	51053	GMNN	geminin, DNA replication inhibitor	-0.597367	-0.628367	-0.5709	-0.278633	-1.00947	-0.508767	-0.9976	-0.376333	0.167867	0.0442	-0.0792	0.0199	0.167867	0.0844	-0.1721	0.0622
201102_s_at	Analyte 408	408	dp53	LUA-3173	epsilon	5211	PFKL	phosphofructokinase, liver	-0.1897	0.00827	-0.5013	-0.123567	0.321633	0.1726	0.132667	0.1668	0.199067	0.2659	0.217333	0.4368	-0.0819	-0.476867	0.1598	0.338
202880_s_at	Analyte 409	409	dp52	LUA-1074	epsilon	9267	CYTH1	cytohesin 1	-0.288833	0.0927	-0.3427	0.289833	-0.620433	0.0369	-0.0983	0.420767	0.2528	-0.0159	0.0213	-0.0729	0.0479	0.0632	0.651433	0.709567
203067_at	Analyte 409	409	dp53	LUA-133	epsilon	8050	PDHX	pyruvate dehydrogenase complex, component X	0.354833	0.6008	0.0895	0.0738	0.603467	-0.0561	0.209	0.0815	0.1552	-0.250833	-0.1335	-0.0906	-0.245633	0.065	0.3079	-0.0699
221081_s_at	Analyte 410	410	dp53	LUA-1057	epsilon	79961	DENND2D	DENN/MADD domain containing 2D	0.247667	0.235367	0.1812	-0.0558	-0.0767	0.0536	-0.0415	-0.208733	0.0177	0.170033	0.0649	-0.163333	0.0215	-0.243967	0.109267	-0.0229
201494_at	Analyte 410	410	dp52	LUA-791	epsilon	5547	PRCP	prolylcarboxypeptidase (angiotensinase C)	0.1841	0.0859	0.163833	-0.2821	-0.351867	-0.220033	-0.00517	-0.390067	0.178933	0.504967	0.110733	-0.0294	0.135	0.0281	0.436367	0.1891
214074_s_at	Analyte 411	411	dp53	LUA-3440	epsilon	2017	CTTN	cortactin	-0.39535	0.0127	-0.0181	0.18855	-0.376783	-0.0199	-0.24355	0.480117	-0.0309	0.0668	0.0401	0.213483	0.191617	0.249283	-0.22355	-0.303683
213720_s_at	Analyte 411	411	dp52	LUA-1233	epsilon	6597	SMARCA4	SWI/SNF related, matrix associated, actin dependent regulator of chromatin, subfamily a, member 4	0.768267	0.513	0.0887	0.0957	0.1081	0.149633	0.1761	0.3574	-0.0587	-0.164667	-0.044	0.0497	0.2308	0.245833	0.298333	0.189433
202990_at	Analyte 412	412	dp52	LUA-765	epsilon	5836	PYGL	phosphorylase, glycogen, liver	0.243133	0.101833	-0.1311	0.0658	0.278667	-0.282967	0.121067	-0.0108	-0.0471	0.188667	0.1616	0.2878	0.3133	0.1708	0.422467	0.424933
218108_at	Analyte 412	412	dp53	LUA-4057	epsilon	55148	UBR7	ubiquitin protein ligase E3 component n-recognin 7 (putative)	-0.284	-0.049	-0.558633	-0.4193	-0.869333	-0.982733	-0.273067	-0.811267	0.405067	0.436033	0.146667	0.477833	0.0736	0.0332	-0.1861	0.661833
210761_s_at	Analyte 413	413	dp53	LUA-4219	epsilon	2886	GRB7	growth factor receptor-bound protein 7	-0.897933	0.704033	1.25357	-0.245633	0.8983	-0.2618	-0.346733	-0.4246	-0.125033	0.601667	-0.00657	0.109733	-0.0208	0.1636	0.417533	-0.2092
201756_at	Analyte 413	413	dp52	LUA-1319	epsilon	6118	RPA2	replication protein A2, 32kDa	-0.6072	-1.15507	-1.00643	-0.5855	-0.354533	-0.618933	-0.675167	-0.712033	0.0495	-0.00967	0.138	-0.0406	-0.0006	-0.378067	-0.316467	-0.0125
204489_s_at	Analyte 414	414	dp53	LUA-1024	epsilon	960	CD44	CD44 molecule (Indian blood group)	0.9142	0.539067	0.727933	-0.0697	0.275	-0.095	0.572367	-0.3823	0.102167	0.122133	0.049	0.332833	-0.140867	-0.493767	0.0486	0.335233
202454_s_at	Analyte 414	414	dp52	LUA-4020	epsilon	2065	ERBB3	v-erb-b2 erythroblastic leukemia viral oncogene homolog 3 (avian)	0.26105	0.21915	-0.22325	0.142217	0.274417	0.115217	0.280417	0.249283	0.561383	-0.407317	-0.210583	0.0443	0.162217	-0.23305	0.0249	0.0244
202680_at	Analyte 415	415	dp52	LUA-945	epsilon	2961	GTF2E2	general transcription factor IIE, polypeptide 2, beta 34kDa	0.263267	0.521633	0.0472	-0.135333	-0.0247	0.0504	0.3367	-0.219433	-0.0661	-0.0959	0.1172	0.0123	0.119433	0.171667	0.0857	-0.0979
218807_at	Analyte 415	415	dp53	LUA-2035	epsilon	10451	VAV3	vav 3 guanine nucleotide exchange factor	-0.767933	-0.15	-0.604767	-0.715233	0.254567	-0.740467	-0.2559	-0.8094	1.11807	0.7949	0.0281	0.0412	0.225467	0.0354	0.200633	0.4473
221552_at	Analyte 416	416	dp53	LUA-1090	epsilon	57406	ABHD6	abhydrolase domain containing 6	0.333017	0.204683	-0.15905	-0.585117	0.394817	-0.53715	-0.088	-0.832117	0.0802	0.10775	0.0363	-0.188583	-0.0751	-0.10295	0.230317	0.00805
209860_s_at	Analyte 416	416	dp52	LUA-773	epsilon	310	ANXA7	annexin A7	-0.3386	-0.395133	-0.2331	-0.234767	-1.09297	-0.2549	-0.830267	-0.137733	-0.1996	0.304133	0.0131	-0.0602	0.0798	0.164667	-0.305733	-0.179733
201460_at	Analyte 417	417	dp53	LUA-3005	epsilon	9261	MAPKAPK2	mitogen-activated protein kinase-activated protein kinase 2	0.622467	0.857267	0.697333	0.574433	0.4254	0.3292	0.418467	0.393533	-0.185567	0.079	0.246733	0.1925	0.0557	0.860933	-0.138233	0.104967
201266_at	Analyte 417	417	dp52	LUA-812	epsilon	7296	TXNRD1	thioredoxin reductase 1	0.657717	0.467283	0.59495	0.428117	0.40445	0.67575	0.668317	0.448483	-0.0838	-0.14105	0.172083	-0.0412	0.0338	-0.250817	0.0837	0.11075
217873_at	Analyte 418	418	dp53	LUA-746	epsilon	51719	CAB39	calcium binding protein 39	-0.2744	-0.489667	0.0525	0.0518	-1.0785	0.161167	0.165133	0.188233	-0.194833	0.150967	0.213967	-0.0181	-0.1758	0.058	-0.3086	-0.158033
204451_at	Analyte 418	418	dp52	LUA-4155	epsilon	8321	FZD1	frizzled family receptor 1	0.379667	0.384667	-0.311167	-0.3238	0.104833	-0.244933	0.0138	-0.248033	0.0264	0.197333	0.0172	0.0224	-0.1376	0.105667	0.6027	0.307167
202950_at	Analyte 419	419	dp52	LUA-438	epsilon	1429	CRYZ	crystallin, zeta (quinone reductase)	-0.6236	-0.426633	-0.2959	0.0336	-0.7721	-0.257833	-0.297133	-0.0181	0.1067	0.362633	0.103367	-0.167967	-0.0768	-0.0427	0.0523	-0.174667
213135_at	Analyte 419	419	dp53	LUA-3820	epsilon	7074	TIAM1	T-cell lymphoma invasion and metastasis 1	0.0284	0.1692	0.136833	0.0286	-0.180067	-0.0373	-0.1752	-0.201233	0.166133	0.0311	-0.0228	0.1074	0.0176	0.352333	0.181467	0.0366
203105_s_at	Analyte 420	420	dp53	LUA-900	epsilon	10059	DNM1L	dynamin 1-like	0.495933	0.359433	0.4219	0.436967	0.0973	0.189333	0.1026	0.339167	-1.26097	0.0185	-0.215033	-0.203133	-0.947933	-2.64377	-0.758767	-1.55057
202812_at	Analyte 420	420	dp52	LUA-67	epsilon	2548	GAA	glucosidase, alpha; acid	-0.269167	-0.4243	-0.367567	-0.225033	-0.0835	-0.2115	-0.556333	-0.0584	0.731467	0.186167	0.0723	0.539	0.26	1.05113	0.991133	0.7859
218102_at	Analyte 421	421	dp53	LUA-965	epsilon	51071	DERA	deoxyribose-phosphate aldolase (putative)	-0.28685	-0.538783	0.117783	0.392383	-1.06465	-1.44978	-1.11032	-0.62825	0.0435	-0.0541	-0.28015	-0.11445	-0.137583	-0.0417	0.18755	0.280483
203727_at	Analyte 421	421	dp52	LUA-836	epsilon	6499	SKIV2L	superkiller viralicidic activity 2-like (S. cerevisiae)	-0.168533	0.218167	-0.2552	-0.654933	-0.1676	0.0474	-0.0844	-0.0994	0.508933	0.230033	0.143167	0.328867	0.290267	0.307867	0.130433	0.431667
202179_at	Analyte 422	422	dp52	LUA-1359	epsilon	642	BLMH	bleomycin hydrolase	0.205167	0.4792	0.440733	0.233333	-0.335333	0.1613	0.483733	0.5308	-0.0143	0.207367	-0.340067	0.0551	0.3419	0.1051	-0.0628	0.4611
203038_at	Analyte 422	422	dp53	LUA-1061	epsilon	5796	PTPRK	protein tyrosine phosphatase, receptor type, K	0.24025	-0.37405	-0.502583	-0.865017	0.750817	0.0743	-0.429683	-0.24405	0.280283	-0.386583	0.221217	-0.118483	0.257883	-0.0816	0.087	-0.49635
219352_at	Analyte 423	423	dp53	LUA-673	epsilon	55008	HERC6	hect domain and RLD 6	-0.169933	-0.286333	-0.2258	1.5489	-0.272	1.50067	-0.609633	-0.5412	0.097	0.417267	0.154267	0.157033	3.2763	-0.0436	-0.246867	0.104967
212846_at	Analyte 423	423	dp52	LUA-731	epsilon	23076	RRP1B	ribosomal RNA processing 1 homolog B (S. cerevisiae)	0.1213	0.122633	0.0113	-0.0633	-0.268467	0.0086	-0.0438	-0.0303	-0.1705	-0.287233	0.0224	0.2118	0.179233	0.0572	0.0196	-0.0496
209467_s_at	Analyte 424	424	dp53	LUA-3027	epsilon	8569	MKNK1	MAP kinase interacting serine/threonine kinase 1	-0.162417	0.721617	-0.160517	0.0279	1.27562	-0.175117	-0.39855	0.442483	-0.124283	0.225283	0.542783	-0.108417	-0.393117	-0.380417	-0.51015	-0.0682
200972_at	Analyte 424	424	dp52	LUA-697	epsilon	10099	TSPAN3	tetraspanin 3	-0.72925	-0.174417	-0.457383	-0.157383	-0.191283	-0.332317	-0.0661	-0.102483	0.134117	0.236583	-0.0461	0.173383	-0.0965	-0.240017	-0.143683	0.0203
221641_s_at	Analyte 425	425	dp53	LUA-4297	epsilon	23597	ACOT9	acyl-CoA thioesterase 9	0.13205	0.298583	0.57205	0.716783	-0.384017	0.83935	-0.33235	0.87625	0.36855	0.106183	-0.00748	0.08	-1.73395	0.00258	-1.80332	-1.60158
202743_at	Analyte 425	425	dp52	LUA-3208	epsilon	8503	PIK3R3	phosphoinositide-3-kinase, regulatory subunit 3 (gamma)	-0.8679	-0.864	-0.7554	-0.470233	-0.468867	-0.9174	-0.668367	-0.698133	0.0899	0.309	0.0187	0.2278	0.230767	0.1567	-0.110667	0.1563
202417_at	Analyte 426	426	dp52	LUA-744	epsilon	9817	KEAP1	kelch-like ECH-associated protein 1	-0.0174	0.20645	-0.21785	0.0499	-0.340283	-0.0864	0.74625	-0.00585	0.0822	-0.0871	0.0562	0.0798	0.0851	0.19105	-0.461183	0.170117
203217_s_at	Analyte 426	426	dp53	LUA-756	epsilon	8869	ST3GAL5	ST3 beta-galactoside alpha-2,3-sialyltransferase 5	-0.0942	0.0141	-0.1704	-0.180767	0.243967	-0.171967	2.3808	-0.235667	0.245733	0.0754	-0.0813	0.038	0.0008	-0.0443	0.255433	0.176433
202468_s_at	Analyte 427	427	dp53	LUA-1070	epsilon	8727	CTNNAL1	catenin (cadherin-associated protein), alpha-like 1	0.292033	0.327733	0.129433	0.7365	-0.8532	-0.0207	-0.0382	0.4734	0.0976	0.324467	0.297367	0.641233	-0.103067	0.417333	0.0736	-0.407133
212330_at	Analyte 427	427	dp52	LUA-3841	epsilon	7027	TFDP1	transcription factor Dp-1	-1.10012	-0.83815	-0.680883	-0.438017	-1.05975	-0.77235	-0.38935	0.12765	-0.13415	-0.18165	-0.12935	-0.277217	0.0136	-0.0842	-0.112683	-0.515883
218581_at	Analyte 428	428	dp53	LUA-563	epsilon	63874	ABHD4	abhydrolase domain containing 4	-0.147817	0.116617	0.18775	-0.49635	1.57458	1.08672	0.98135	-0.279817	-0.130283	0.725517	1.35098	0.00918	0.25425	0.284017	1.78215	0.622283
209257_s_at	Analyte 428	428	dp52	LUA-825	epsilon	9126	SMC3	structural maintenance of chromosomes 3	0.4471	0.526433	0.402433	-0.3012	-0.2096	-0.133367	-0.2719	-0.362567	0.6326	0.275	-0.0121	0.349	0.277667	0.110867	0.6414	0.6924
205376_at	Analyte 429	429	dp53	LUA-778	epsilon	8821	INPP4B	inositol polyphosphate-4-phosphatase, type II, 105kDa	0.0635	-0.414767	-0.488733	0.0496	0.0574	-0.273167	0.131667	1.99707	1.94083	-0.105667	-0.513933	-0.5036	0.0784	-0.776267	-0.0892	-0.0273
201795_at	Analyte 429	429	dp52	LUA-69	epsilon	3930	LBR	lamin B receptor	-0.662333	-0.462867	-0.0983	0.0534	-1.0257	-0.004	-0.3846	0.146333	0.00583	-0.0953	-0.125533	0.06	-0.2033	-0.201733	-0.5193	0.0168
202494_at	Analyte 430	430	dp52	LUA-720	epsilon	10450	PPIE	peptidylprolyl isomerase E (cyclophilin E)	0.44755	-0.175217	-0.0155	-0.717483	-0.0116	-0.20245	-0.451417	-0.36435	0.175117	0.30675	-0.0887	-0.0939	0.48455	0.0169	0.707817	0.330383
212124_at	Analyte 430	430	dp53	LUA-111	epsilon	57178	ZMIZ1	zinc finger, MIZ-type containing 1	1.64157	2.09483	1.2214	1.0769	2.22163	1.52927	2.2956	0.0394	0.551767	0.127633	0.214933	0.446367	-0.0563	0.259233	1.92467	0.428533
208510_s_at	Analyte 431	431	dp53	LUA-885	epsilon	5468	PPARG	peroxisome proliferator-activated receptor gamma	0.587267	0.613633	0.798667	0.546333	0.845133	1.16	0.754967	0.995767	0.258033	0.155367	0.0629	-0.0491	0.0779	-0.168267	0.0638	-0.034
201174_s_at	Analyte 431	431	dp52	LUA-1152	epsilon	54386	TERF2IP	telomeric repeat binding factor 2, interacting protein	0.690117	0.57205	0.337417	-0.0625	0.884383	0.14395	0.540317	-0.178383	-0.148283	-0.23465	0.157017	0.0659	-0.0364	-0.0786	0.340917	0.00548
201849_at	Analyte 432	432	dp52	LUA-692	epsilon	664	BNIP3	BCL2/adenovirus E1B 19kDa interacting protein 3	0.0413	-0.1347	-0.450033	-0.364833	-0.493567	-0.452667	-0.4168	-0.518433	0.197433	0.0888	0.0726	0.0665	0.278167	0.144367	0.101533	0.108467
205562_at	Analyte 432	432	dp53	LUA-110	epsilon	10557	RPP38	ribonuclease P/MRP 38kDa subunit	0.0556	0.0344	-0.2208	-0.5391	0.284167	0.1716	0.228433	-0.299733	0.0192	-0.378533	-0.1764	-0.0467	-0.0227	0.0292	-0.0186	-0.259867
203685_at	Analyte 433	433	dp52	LUA-1011	epsilon	596	BCL2	B-cell CLL/lymphoma 2	-0.114217	0.0461	-0.416617	-0.130817	-0.0514	-0.16555	0.0765	-0.147617	0.10055	-0.0143	0.0734	0.0112	0.0756	0.0609	0.145017	-0.272217
208908_s_at	Analyte 433	433	dp53	LUA-667	epsilon	831	CAST	calpastatin	0.584733	0.5986	0.389233	0.727433	0.621333	0.776633	0.614367	0.602333	0.2337	0.109433	0.288333	0.122933	-0.371367	-0.2807	0.233733	-1.49533
217911_s_at	Analyte 434	434	dp53	LUA-142	epsilon	9531	BAG3	BCL2-associated athanogene 3	0.790883	-0.90425	-0.60575	0.700883	0.465117	-0.47195	-0.116883	1.39088	0.16695	-0.305883	-0.43415	0.74355	0.58015	0.98325	0.19985	0.666483
201967_at	Analyte 434	434	dp52	LUA-817	epsilon	10180	RBM6	RNA binding motif protein 6	-0.639383	-0.262183	-0.0356	0.33555	-0.165917	0.064	0.235017	-0.15875	-0.476617	0.0577	0.207117	0.25955	0.0819	-0.134017	0.088	-0.582183
202329_at	Analyte 435	435	dp52	LUA-1368	epsilon	1445	CSK	c-src tyrosine kinase	-0.0169	-0.0812	-0.42205	0.120917	-0.0912	-0.0864	-0.283583	0.34635	-0.0445	-0.210917	0.14265	0.0692	0.199717	0.0904	-0.194283	0.0735
40562_at	Analyte 435	435	dp53	LUA-784	epsilon	2767	GNA11	guanine nucleotide binding protein (G protein), alpha 11 (Gq class)	0.032	0.0586	0.942467	1.0781	-0.201467	-0.316667	0.112567	0.1486	-0.1616	-0.124233	0.2336	-0.457867	0.0735	0.4601	-0.207867	0.230667
202022_at	Analyte 436	436	dp52	LUA-904	epsilon	230	ALDOC	aldolase C, fructose-bisphosphate	0.0603	-0.208	0.0675	-0.4615	0.886533	0.538233	-0.0656	0.0254	0.0343	0.288667	0.5705	0.0168	0.3156	0.161567	0.5126	0.703533
202349_at	Analyte 436	436	dp53	LUA-1286	epsilon	1861	TOR1A	torsin family 1, member A (torsin A)	-0.77815	0.22055	-0.56665	-0.0602	-2.02655	-1.34585	-0.811517	-1.15128	-0.0503	-0.400583	-0.880417	-0.0478	-1.01732	-0.57715	-0.38775	-1.17992
203775_at	Analyte 437	437	dp53	LUA-1220	epsilon	10165	SLC25A13	solute carrier family 25, member 13 (citrin)	0.268983	-0.556183	-0.61645	0.11195	0.00285	0.253983	-0.0125	-0.477817	0.201983	-0.344183	-0.0411	0.132217	-0.58725	-0.61775	-0.36185	-0.0596
201649_at	Analyte 437	437	dp52	LUA-936	epsilon	9246	UBE2L6	ubiquitin-conjugating enzyme E2L 6	-0.0689	0.176533	0.0191	-0.4693	-0.071	-0.489567	0.125633	-0.3113	0.2004	0.5167	0.544767	0.0772	0.214667	0.194133	0.5024	0.7145
207540_s_at	Analyte 438	438	dp52	LUA-3817	epsilon	6850	SYK	spleen tyrosine kinase	0.19915	-0.140583	0.41405	0.11135	0.65715	-0.32955	-0.0906	-0.14155	0.0518	-0.0819	-0.18405	0.0109	0.30645	0.40465	0.214983	0.120183
209263_x_at	Analyte 438	438	dp53	LUA-282	epsilon	7106	TSPAN4	tetraspanin 4	-0.266283	-0.00232	-0.137283	-0.13315	-0.242017	-2.27475	-0.0887	-0.15125	0.076	0.237283	0.0917	0.24615	-0.0465	0.08	0.218383	0.369817
216321_s_at	Analyte 439	439	dp53	LUA-45	epsilon	2908	NR3C1	nuclear receptor subfamily 3, group C, member 1 (glucocorticoid receptor)	0.8738	0.9276	0.452333	0.2711	0.472367	0.482	0.5851	0.579667	0.384067	-0.0031	-0.187767	-0.192233	-0.0178	-0.1689	0.8898	0.634933
203557_s_at	Analyte 439	439	dp52	LUA-614	epsilon	5092	PCBD1	pterin-4 alpha-carbinolamine dehydratase/dimerization cofactor of hepatocyte nuclear factor 1 alpha	-0.221067	-0.1646	-0.233967	-0.149733	-0.0908	-0.373433	-0.058	-0.1293	0.00863	0.0641	-0.0118	-0.0436	0.1817	-0.0988	0.106733	0.0825
201611_s_at	Analyte 440	440	dp52	LUA-1201	epsilon	23463	ICMT	isoprenylcysteine carboxyl methyltransferase	-1.23643	-1.1721	-1.3674	-0.6258	-0.656367	-1.2812	-0.628667	-0.5361	-0.240233	-0.171	0.0525	0.254	-0.0409	0.1927	-0.652133	-0.335033
218145_at	Analyte 440	440	dp53	LUA-1285	epsilon	57761	TRIB3	tribbles homolog 3 (Drosophila)	1.32783	1.3278	1.28547	1.1277	1.30673	1.32783	0.997567	0.965733	-0.138267	-0.7492	-0.202	-0.28	-0.116267	-0.0203	-0.810667	-1.2907
221539_at	Analyte 441	441	dp52	LUA-4008	epsilon	1978	EIF4EBP1	eukaryotic translation initiation factor 4E binding protein 1	-0.0892	-0.368	0.0428	-0.1681	0.3656	0.443133	-0.113867	0.0722	0.511733	0.237933	0.202533	0.0402	0.186367	0.0327	0.0425	-0.0846
212660_at	Analyte 441	441	dp53	LUA-4013	epsilon	23338	PHF15	PHD finger protein 15	-0.478633	-0.516033	-0.4169	0.104533	-0.515067	0.0367	-0.1913	0.0931	0.388133	0.0209	0.1911	0.0119	0.190233	0.109767	-0.1754	-0.0577
211919_s_at	Analyte 442	442	dp53	LUA-3441	epsilon	7852	CXCR4	chemokine (C-X-C motif) receptor 4	0.331783	0.201683	0.294483	-0.0405	0.291783	-0.119683	-0.0157	0.0381	-0.227417	0.0999	-0.0942	-0.104117	-0.235317	-0.0819	-0.197517	-0.00775
202382_s_at	Analyte 442	442	dp52	LUA-1148	epsilon	10007	GNPDA1	glucosamine-6-phosphate deaminase 1	-0.731667	-0.445167	-0.609733	-0.256033	-0.992067	-0.639833	-0.329267	-0.354633	0.223033	0.2084	0.128033	0.0705	0.1145	-0.102667	0.0736	0.129133
201700_at	Analyte 443	443	dp52	LUA-3740	epsilon	896	CCND3	cyclin D3	-0.4583	-0.681633	-0.746233	-0.8324	-0.9046	-1.33553	-0.7366	-0.5686	-0.492767	0.0376	0.190467	0.210667	-0.180867	-0.0519	-0.1966	0.0362
219390_at	Analyte 443	443	dp53	LUA-2008	epsilon	55033	FKBP14	FK506 binding protein 14, 22 kDa	-0.5853	-0.368633	-0.316833	0.268833	-0.4133	0.4387	-0.668267	-0.293533	-0.8513	-0.289133	-0.307667	-0.0789	0.111367	0.044	-0.549033	-0.7208
208424_s_at	Analyte 444	444	dp53	LUA-845	epsilon	57019	CIAPIN1	cytokine induced apoptosis inhibitor 1	0.29615	0.268583	-0.385083	-0.623817	0.0205	-0.0647	-0.446517	0.0162	-0.420283	0.634083	0.32835	0.244117	-0.58975	0.180717	0.391417	0.800983
203675_at	Analyte 444	444	dp52	LUA-694	epsilon	4925	NUCB2	nucleobindin 2	0.169867	-0.161967	0.1303	-0.2852	0.268833	0.193467	-0.113433	-0.142933	-0.0164	0.032	0.0841	0.0969	0.082	0.344267	0.343167	0.1976
213190_at	Analyte 445	445	dp53	LUA-1102	epsilon	91949	COG7	component of oligomeric golgi complex 7	0.112267	0.190567	-0.116533	0.192933	-0.0082	-0.0276	-0.347533	0.265167	-0.205733	-0.293533	0.0758	0.0372	0.1585	0.2145	-0.0657	-0.221467
201980_s_at	Analyte 445	445	dp52	LUA-1287	epsilon	6251	RSU1	Ras suppressor protein 1	0.5086	0.7279	0.366667	0.489133	0.384367	0.262833	1.18613	0.6566	-0.0948	-0.212833	-0.298533	-0.336067	-0.0625	-0.237433	0.2081	0.0994
206687_s_at	Analyte 446	446	dp52	LUA-3429	epsilon	5777	PTPN6	protein tyrosine phosphatase, non-receptor type 6	0.359433	0.375367	-0.135767	-0.353867	0.314733	-0.186033	0.2843	-0.384533	0.694133	0.3492	0.242633	0.183667	0.157433	0.1296	1.00937	0.515733
209191_at	Analyte 446	446	dp53	LUA-1356	epsilon	84617	TUBB6	tubulin, beta 6	1.04182	0.793117	1.51925	1.42962	-0.173983	1.90925	0.281617	1.40445	-1.67892	-0.47705	-0.498617	-0.395583	-0.544683	-0.202483	-0.626883	-0.645017
202123_s_at	Analyte 447	447	dp53	LUA-312	epsilon	25	ABL1	c-abl oncogene 1, non-receptor tyrosine kinase	0.294617	0.494417	0.0149	0.0355	0.499183	0.41235	0.59015	0.0422	0.0287	-0.20025	-0.116583	-1.82935	0.00548	0.104583	-0.123283	0.266183
204014_at	Analyte 447	447	dp52	LUA-3971	epsilon	1846	DUSP4	dual specificity phosphatase 4	-0.0455	0.114683	0.201583	0.0991	0.440083	0.00258	-0.0613	0.201217	0.00055	-0.124917	0.016	0.0513	0.22245	0.155083	-0.225483	-0.00125
204826_at	Analyte 448	448	dp53	LUA-1223	epsilon	899	CCNF	cyclin F	-1.88808	-1.55402	-1.19968	-0.558483	-1.64375	-1.66992	-0.798583	-0.368683	0.72365	0.129417	0.0782	0.265483	-0.33595	0.0965	-1.41692	0.0792
202006_at	Analyte 448	448	dp52	LUA-645	epsilon	5782	PTPN12	protein tyrosine phosphatase, non-receptor type 12	0.902633	1.19417	1.01393	0.698067	0.636633	1.28697	1.14683	0.8676	-1.131	-0.521567	-0.348967	-0.418667	-0.281967	-0.2048	-0.238033	-0.375467
200799_at	Analyte 449	449	dp53	LUA-4272	epsilon	3303	HSPA1A	heat shock 70kDa protein 1A	0.247633	-0.153767	-0.00773	-0.1668	-0.098	-0.4388	0.4445	0.0822	-0.4221	-0.0814	0.350467	0.341767	0.1008	-0.655467	-2.81477	0.5488
202847_at	Analyte 449	449	dp52	LUA-763	epsilon	5106	PCK2	phosphoenolpyruvate carboxykinase 2 (mitochondrial)	0.436033	-0.7399	-0.0467	-0.294733	0.333133	-0.0706	-0.1736	-0.0344	-0.185533	0.167933	0.0494	0.3143	0.209133	0.240567	0.0101	-0.312433
218898_at	Analyte 450	450	dp53	LUA-497	epsilon	79850	FAM57A	family with sequence similarity 57, member A	-0.116667	0.0851	0.182467	0.280967	-0.4225	0.249367	-0.00417	0.449733	-1.20413	-0.435433	-0.129067	-0.205633	-0.776833	-0.0937	-1.6542	-1.54497
203132_at	Analyte 450	450	dp52	LUA-3475	epsilon	5925	RB1	retinoblastoma 1	0.0827	0.128083	-0.0402	-0.0393	0.33535	0.408983	0.36305	0.0531	0.90065	0.17645	-0.111717	0.0331	0.98645	-0.0182	0.87645	0.784517
217838_s_at	Analyte 451	451	dp53	LUA-3501	epsilon	51466	EVL	Enah/Vasp-like	1.28282	-0.155583	-0.359783	-0.150217	0.0382	0.033	-0.0243	0.131983	-0.18695	0.210083	0.167483	0.325117	0.198917	0.329517	-0.16525	-0.085
202722_s_at	Analyte 451	451	dp52	LUA-947	epsilon	2673	GFPT1	glutamine--fructose-6-phosphate transaminase 1	-0.855983	0.74545	1.11382	0.776617	0.69435	1.71012	0.892817	1.12262	-0.112917	-0.194983	-0.158817	-0.31435	0.0861	-0.0914	0.34985	-0.0756
211729_x_at	Analyte 452	452	dp52	LUA-3255	epsilon	644	BLVRA	biliverdin reductase A	0.424767	0.231167	0.420433	0.266833	0.0465	0.0669	-0.0946	0.191	0.00203	-0.105467	-0.0393	0.0756	0.1025	0.201933	0.2479	-0.0337
210640_s_at	Analyte 452	452	dp53	LUA-821	epsilon	2852	GPER	G protein-coupled estrogen receptor 1	-1.3396	-1.38287	-1.46073	-1.13567	-0.7403	-1.395	-0.2936	-1.15057	1.40807	0.7637	0.352067	0.177833	0.474467	0.184333	1.7933	1.64373
202623_at	Analyte 453	453	dp53	LUA-1101	epsilon	55837	EAPP	E2F-associated phosphoprotein	0.759133	0.0172	0.473733	0.104267	0.246267	0.5598	0.1325	-0.570333	0.210667	0.5143	0.130067	-0.146367	0.131867	-0.0596	0.470467	0.370933
202598_at	Analyte 453	453	dp52	LUA-172	epsilon	6284	S100A13	S100 calcium binding protein A13	0.0447	0.278133	0.458467	0.326433	-0.115067	0.2675	-0.0463	0.254033	-0.259333	0.219433	-0.069	-0.00213	-0.0785	0.0435	-0.0642	-0.0233
201995_at	Analyte 454	454	dp53	LUA-1117	epsilon	2131	EXT1	exostosin 1	0.597067	1.11797	-0.0651	0.584567	1.11627	0.734833	-0.393467	0.887733	0.4306	-0.317033	-0.0886	0.150333	-0.431633	-0.518667	1.06923	0.2986
201710_at	Analyte 454	454	dp52	LUA-891	epsilon	4605	MYBL2	v-myb myeloblastosis viral oncogene homolog (avian)-like 2	-0.497633	-0.3937	-0.166367	0.00583	-0.669433	0.0762	-0.1546	0.366567	-0.0385	-0.293833	0.0954	0.285667	-0.12	-0.00293	-0.3898	-0.163933
205909_at	Analyte 455	455	dp53	LUA-511	epsilon	5427	POLE2	polymerase (DNA directed), epsilon 2 (p59 subunit)	-1.08678	-1.26665	-0.674683	-0.188883	-1.25045	-0.981717	-0.96345	-0.269717	-0.111183	-0.0646	-0.175517	-0.318317	1.28652	0.0544	-0.572517	0.173683
203530_s_at	Analyte 455	455	dp52	LUA-1056	epsilon	6810	STX4	syntaxin 4	0.0451	0.2174	0.277733	0.329267	0.373567	0.128	0.368467	0.277567	0.003	-0.184533	0.0461	-0.115967	-0.656267	0.261633	0.0859	0.284833
213384_x_at	Analyte 456	456	dp53	LUA-3230	epsilon	5331	PLCB3	phospholipase C, beta 3 (phosphatidylinositol-specific)	-0.8234	-0.492333	-0.790733	-0.0252	-0.271867	-0.168067	-0.219033	0.03	-0.2444	0.0641	0.290567	0.392267	-0.0312	-0.0832	-0.388967	0.00413
208716_s_at	Analyte 456	456	dp52	LUA-289	epsilon	54499	TMCO1	transmembrane and coiled-coil domains 1	-0.349733	-0.3059	-0.503733	-0.426067	-0.849767	-0.454633	-0.573533	-0.4495	-0.142133	-0.118133	-0.0262	0.0361	0.086	0.169067	-0.1415	-0.0183
212875_s_at	Analyte 457	457	dp53	LUA-604	epsilon	25966	C2CD2	C2 calcium-dependent domain containing 2	-0.8091	-0.709167	-0.1468	0.1764	-1.1641	-0.3923	-0.186633	-0.109133	-0.1703	-0.0013	0.0119	-0.0764	-0.00113	0.0103	-0.306667	-0.0285
208644_at	Analyte 457	457	dp52	LUA-3154	epsilon	142	PARP1	poly (ADP-ribose) polymerase 1	-0.337267	-0.157967	-0.0436	0.0876	-0.2308	-0.2066	-0.00323	0.0523	-0.0298	0.0702	0.105733	-0.153233	-0.1348	-0.134567	-0.0919	-0.1023
218093_s_at	Analyte 458	458	dp53	LUA-1188	epsilon	55608	ANKRD10	ankyrin repeat domain 10	-1.1807	-0.413133	-0.7845	0.378	-1.013	0.667733	-0.5668	0.2605	-0.6607	-0.524367	0.629667	0.896267	1.44963	0.761467	-0.477933	-0.416433
204610_s_at	Analyte 458	458	dp52	LUA-920	epsilon	11007	CCDC85B	coiled-coil domain containing 85B	-0.502767	-0.586033	-0.718533	-0.376367	-0.487033	-1.5201	-0.321567	-0.260967	-0.561467	-0.138833	-0.0222	-0.153333	-0.478333	-0.429967	-0.8211	-0.695533
203409_at	Analyte 459	459	dp52	LUA-1340	epsilon	1643	DDB2	damage-specific DNA binding protein 2, 48kDa	-0.621967	-0.9009	-0.599	-0.686167	-0.367633	-0.8063	-0.8695	-0.365333	0.643333	0.618033	0.518467	0.4452	0.355033	0.258767	0.438967	0.667267
204977_at	Analyte 459	459	dp53	LUA-1350	epsilon	1662	DDX10	DEAD (Asp-Glu-Ala-Asp) box polypeptide 10	-0.141067	-0.103333	0.455733	0.1036	0.5456	0.1459	1.60467	-0.394833	-0.1381	0.2942	0.153533	-0.0424	0.33	0.0174	-0.127733	-0.2309
203304_at	Analyte 460	460	dp52	LUA-772	epsilon	25805	BAMBI	BMP and activin membrane-bound inhibitor homolog (Xenopus laevis)	-0.1627	-0.1867	-0.738333	-0.952767	0.388167	-0.955	0.111633	-0.8776	-0.332967	-0.5639	-0.0427	0.0755	0.00663	0.272133	-0.118167	-0.397967
203494_s_at	Analyte 460	460	dp53	LUA-1349	epsilon	9702	CEP57	centrosomal protein 57kDa	0.8383	0.095	0.397667	0.1296	-0.0171	0.417967	-0.225767	0.2483	1.32837	0.339167	0.373733	0.289333	0.431133	0.234233	0.290933	0.277067
201036_s_at	Analyte 461	461	dp52	LUA-569	epsilon	3033	HADH	hydroxyacyl-CoA dehydrogenase	-0.2091	-0.300833	-0.116067	-0.328333	-0.327267	-0.347867	-0.255733	-0.4912	0.672567	0.533333	0.3679	0.108767	0.200667	0.1618	0.803467	0.6595
217763_s_at	Analyte 461	461	dp53	LUA-1120	epsilon	11031	RAB31	RAB31, member RAS oncogene family	0.0752	0.1219	0.338533	0.0811	0.0193	-0.218833	-0.0873	0.1839	0.2159	-0.0935	-0.128033	-0.109567	-0.176233	0.02	0.159533	-0.0687
209380_s_at	Analyte 462	462	dp53	LUA-854	epsilon	10057	ABCC5	ATP-binding cassette, sub-family C (CFTR/MRP), member 5	-0.497867	-0.5464	-0.3556	-0.109933	-0.706933	-0.5143	-0.3196	-0.109867	-0.124667	0.196733	0.179067	0.0863	0.210967	0.402333	-0.488933	-0.0769
206662_at	Analyte 462	462	dp52	LUA-1234	epsilon	2745	GLRX	glutaredoxin (thioltransferase)	-0.108933	0.0912	0.329233	0.2926	-0.113733	0.201433	0.314267	0.3425	-0.864533	-0.484133	-0.1834	-0.372133	-0.110667	-0.134533	-0.548267	-0.829133
202180_s_at	Analyte 463	463	dp52	LUA-19	epsilon	9961	MVP	major vault protein	0.448733	0.298767	0.348233	0.0255	0.751567	0.335	0.439333	0.420667	0.873233	0.262567	0.336267	0.2374	-0.0851	0.141233	1.06447	0.9188
203209_at	Analyte 463	463	dp53	LUA-1318	epsilon	5985	RFC5	replication factor C (activator 1) 5, 36.5kDa	-0.680433	-0.00623	0.0739	-0.274567	-0.577833	-0.345333	-0.2454	-0.444833	0.202433	0.4565	0.4754	0.315867	0.321533	0.4398	0.1179	0.3445
203395_s_at	Analyte 464	464	dp53	LUA-1289	epsilon	3280	HES1	hairy and enhancer of split 1, (Drosophila)	0.937883	1.14898	0.09	0.854617	2.84302	0.811983	1.13958	0.99255	-1.30318	-1.62488	-0.79435	-0.480183	-0.513983	-0.350617	0.52835	-0.682883
200783_s_at	Analyte 464	464	dp52	LUA-57	epsilon	3925	STMN1	stathmin 1	-0.714967	-0.606233	-0.463333	-0.153567	-1.21537	-0.3689	-0.859667	-0.322233	-0.585433	-0.0201	-0.3204	-0.108333	0.0836	-0.0129	-0.373	-0.459467
202528_at	Analyte 465	465	dp52	LUA-668	epsilon	2582	GALE	UDP-galactose-4-epimerase	-0.179933	-0.0517	-0.535133	0.169033	0.141467	0.560233	-0.049	0.250233	-0.120267	-0.016	0.144367	-0.0213	0.0703	0.0165	0.2434	0.438033
213233_s_at	Analyte 465	465	dp53	LUA-770	epsilon	55958	KLHL9	kelch-like 9 (Drosophila)	-0.39465	-0.11595	-1.17845	-0.114583	0.259917	0.0643	-0.0515	0.317517	-0.300283	0.0138	0.162117	-0.0519	-0.222483	-0.247617	0.475583	-0.405383
200636_s_at	Analyte 466	466	dp52	LUA-633	epsilon	5792	PTPRF	protein tyrosine phosphatase, receptor type, F	0.273533	-0.192933	0.2604	0.139767	-0.0637	-0.0689	0.0765	0.0929	0.172033	0.0011	-0.146067	-0.161267	-0.104467	-0.186633	0.145133	0.2868
217825_s_at	Analyte 466	466	dp53	LUA-62	epsilon	51465	UBE2J1	ubiquitin-conjugating enzyme E2, J1, U	-0.243833	0.276933	-0.379333	-0.0617	-0.411933	0.6172	0.3452	0.5896	-0.0694	0.257467	-0.077	-0.4504	0.0656	0.0692	-0.6161	0.0609
201968_s_at	Analyte 467	467	dp52	LUA-1252	epsilon	5236	PGM1	phosphoglucomutase 1	-0.596	-0.2725	-0.453567	-0.446233	-0.322867	-0.361867	0.155933	-0.300467	0.0389	0.138367	0.100733	0.0311	0.0047	-0.0595	0.3366	-0.0532
202830_s_at	Analyte 467	467	dp53	LUA-1099	epsilon	2542	SLC37A4	solute carrier family 37 (glucose-6-phosphate transporter), member 4	-0.324583	-0.0884	-0.658683	-0.621217	-0.88035	-0.50095	-0.70075	-0.80375	0.46535	0.35065	0.0669	0.327917	-0.0385	0.00928	0.0694	0.35135
203570_at	Analyte 468	468	dp52	LUA-911	epsilon	4016	LOXL1	lysyl oxidase-like 1	-0.161533	-0.1811	0.0423	0.0297	0.117233	0.2344	-0.248833	-0.187967	0.2878	0.3424	0.0762	0.233633	0.0103	0.109633	0.4064	0.5062
202240_at	Analyte 468	468	dp53	LUA-3252	epsilon	5347	PLK1	polo-like kinase 1	-1.81117	-1.56557	-1.23403	-0.715467	-1.42247	-0.9035	-1.08947	-0.6557	-0.0826	-0.0966	0.142733	0.1664	-0.0772	-0.0705	-0.668467	-0.044
201976_s_at	Analyte 469	469	dp52	LUA-1196	epsilon	4651	MYO10	myosin X	0.819867	0.203767	0.0978	-0.132833	1.1089	0.508067	0.5929	-1.28003	1.4729	0.8529	0.610233	0.514333	0.5213	0.374767	1.66583	1.3321
203246_s_at	Analyte 469	469	dp53	LUA-927	epsilon	10641	NPRL2	nitrogen permease regulator-like 2 (S. cerevisiae)	-0.46485	-0.717983	-0.839883	-0.160083	-0.285117	-0.91755	-0.950283	-0.334917	-0.442817	-0.127217	-0.491683	-0.88885	-0.982983	-1.38612	-0.482283	-0.837517
201847_at	Analyte 470	470	dp52	LUA-656	epsilon	3988	LIPA	lipase A, lysosomal acid, cholesterol esterase	-0.2777	-0.440467	-0.1503	-0.418533	-0.323333	-0.213333	-0.3977	-0.5273	0.7149	0.979967	0.8178	0.118633	0.228433	0.596667	0.898967	0.567567
201608_s_at	Analyte 470	470	dp53	LUA-1080	epsilon	11137	PWP1	PWP1 homolog (S. cerevisiae)	0.126317	-0.262217	-0.731017	0.102117	-1.07862	0.28865	0.13585	0.298417	-1.45128	-2.42718	-1.48665	-0.0436	-0.762617	-1.70448	-2.01722	-0.834983
201397_at	Analyte 471	471	dp52	LUA-21	epsilon	26227	PHGDH	phosphoglycerate dehydrogenase	0.17365	0.0792	0.154217	-0.210017	0.227083	0.285017	0.233283	-0.198517	0.657183	0.38505	0.23235	0.0991	0.0677	-0.0101	0.399283	0.45135
212717_at	Analyte 471	471	dp53	LUA-785	epsilon	9842	PLEKHM1	pleckstrin homology domain containing, family M (with RUN domain) member 1	0.648433	-0.0149	-0.09	0.381933	0.0989	0.0426	-0.049	-0.232433	0.452033	0.420167	0.075	-0.0456	-0.279667	-0.0293	0.2547	0.311967
207871_s_at	Analyte 472	472	dp52	LUA-581	epsilon	7982	ST7	suppression of tumorigenicity 7	-0.651467	-0.661267	-0.4487	-0.237733	-1.09093	-0.5123	0.169033	-0.347967	-0.0315	0.0194	0.0464	-0.0721	0.0562	0.0383	-0.5471	-0.139633
208626_s_at	Analyte 472	472	dp53	LUA-8	epsilon	10493	VAT1	vesicle amine transport protein 1 homolog (T. californica)	0.365767	0.424167	0.745	0.406433	0.226667	0.816733	0.583833	1.0072	0.5915	0.1763	0.272	0.2529	0.121267	0.2612	0.6225	0.9111
209341_s_at	Analyte 473	473	dp52	LUA-1066	epsilon	3551	IKBKB	inhibitor of kappa light polypeptide gene enhancer in B-cells, kinase beta	-0.587667	-0.688667	-0.404233	-0.222067	-0.7054	-0.4138	-0.539533	-0.0853	0.293267	0.107267	-0.0319	0.0355	0.186633	0.159567	-0.213933	-0.0827
218755_at	Analyte 473	473	dp53	LUA-52	epsilon	10112	KIF20A	kinesin family member 20A	-2.1071	-1.82283	-1.7417	-1.06777	-1.42963	-1.96507	-1.25807	-1.04067	-0.2127	0.446333	-0.0186	0.00313	0.0456	-0.0856	-0.4161	0.363933
203256_at	Analyte 474	474	dp53	LUA-719	epsilon	1001	CDH3	cadherin 3, type 1, P-cadherin (placental)	0.0479	-0.0112	-0.167583	0.0343	0.0864	-0.0255	-0.087	0.0303	-0.227617	0.0897	-0.0743	-0.0943	0.179417	0.199117	-0.163083	-0.0564
202174_s_at	Analyte 474	474	dp52	LUA-1237	epsilon	5108	PCM1	pericentriolar material 1	-0.0563	-0.396433	0.032	-0.327833	-0.4823	0.2572	-0.492567	-0.284567	0.472567	0.306633	0.2534	0.260967	0.4258	0.2198	0.461433	0.464367
201631_s_at	Analyte 475	475	dp52	LUA-1121	epsilon	8870	IER3	immediate early response 3	2.42458	2.18335	2.12688	1.59362	2.28582	1.91045	2.05602	1.66925	-5.21538	-4.62992	-2.29842	-1.60055	-2.18635	-0.902283	-5.15485	-5.75225
203787_at	Analyte 475	475	dp53	LUA-3343	epsilon	23635	SSBP2	single-stranded DNA binding protein 2	0.0915	0.183283	0.0666	0.0685	-0.196317	-0.201917	0.232383	-0.215717	0.0247	0.0303	-0.0351	-0.0156	-0.0467	-0.142517	0.00578	0.0182
201579_at	Analyte 476	476	dp52	LUA-1327	epsilon	2195	FAT1	FAT tumor suppressor homolog 1 (Drosophila)	0.34595	0.54035	0.35935	0.301017	0.38325	0.183117	0.371383	0.178083	-0.51045	-0.61195	-0.186283	-0.12105	-0.230183	-0.00915	-0.41635	-0.611283
220140_s_at	Analyte 476	476	dp53	LUA-2012	epsilon	29916	SNX11	sorting nexin 11	-0.53175	-0.46695	-0.344817	-0.0529	-0.309417	-0.39985	-0.37155	0.0569	-0.114317	0.230817	0.097	0.13925	-0.0544	0.0305	-0.124017	-0.128517
202683_s_at	Analyte 477	477	dp52	LUA-654	epsilon	8731	RNMT	RNA (guanine-7-) methyltransferase	0.525317	0.512217	0.423117	0.0519	0.168983	0.686083	0.358983	0.102883	0.00582	0.00325	0.0149	0.0292	0.208217	0.186783	-0.13105	-0.132283
209260_at	Analyte 477	477	dp53	LUA-2020	epsilon	2810	SFN	stratifin	0.3583	0.9072	1.99347	1.9983	1.49037	2.26653	0.755867	1.99097	-0.7085	-0.531833	-0.1802	-0.216267	-0.4505	-0.2866	-0.881133	-0.747267
201984_s_at	Analyte 478	478	dp52	LUA-64	epsilon	1956	EGFR	epidermal growth factor receptor	0.3111	0.370167	0.4113	-0.002	1.1583	0.310767	0.181567	0.5711	0.4423	0.00697	-0.203967	-0.133767	0.214733	0.0963	0.393133	-0.0414
202963_at	Analyte 478	478	dp53	LUA-147	epsilon	5993	RFX5	regulatory factor X, 5 (influences HLA class II expression)	-0.571383	0.56655	-0.263983	0.206317	0.125917	0.0699	0.358217	0.18815	0.45175	0.15035	0.10275	0.0405	-0.194483	-0.0108	0.475917	0.339483
201829_at	Analyte 479	479	dp52	LUA-751	epsilon	10276	NET1	neuroepithelial cell transforming 1	0.355167	0.331767	0.2961	-0.418867	0.221633	0.0627	0.283967	-0.116633	0.0842	-0.2175	-0.127567	0.390633	0.0107	0.3667	0.472933	0.4358
202732_at	Analyte 479	479	dp53	LUA-1324	epsilon	11142	PKIG	protein kinase (cAMP-dependent, catalytic) inhibitor gamma	-0.838267	-1.0315	-0.853433	-0.0518	-1.4512	-0.646367	-1.4483	-1.36387	-0.209333	0.484967	-0.415433	-0.5614	0.00667	-0.991033	-0.5451	0.185033
202447_at	Analyte 480	480	dp52	LUA-1225	epsilon	1666	DECR1	2,4-dienoyl CoA reductase 1, mitochondrial	0.131217	0.0484	0.0667	-0.13805	-0.69305	-0.0197	-0.848483	-0.37835	0.256017	0.364683	-0.028	0.0389	0.31205	0.183983	0.514717	0.27275
219170_at	Analyte 480	480	dp53	LUA-757	epsilon	79187	FSD1	fibronectin type III and SPRY domain containing 1	0.783517	0.531083	0.389283	0.221317	0.413417	-0.00152	0.229583	-0.236683	0.0649	0.350017	-0.146583	0.246983	-0.0255	0.0521	0.291883	0.0673
208898_at	Analyte 481	481	dp53	LUA-1144	epsilon	51382	ATP6V1D	ATPase, H+ transporting, lysosomal 34kDa, V1 subunit D	-1.10565	0.340283	0.322583	0.023	0.29635	-0.136217	0.350883	0.26365	0.0303	0.310717	-0.0103	-1.87222	0.0953	0.0633	-0.92405	0.0211
207143_at	Analyte 481	481	dp52	LUA-3886	epsilon	1021	CDK6	cyclin-dependent kinase 6	-0.211067	0.0486	-0.334867	-0.4214	-0.392067	-0.126567	-0.3711	-0.2303	0.0808	-0.229233	0.233333	0.405	0.181067	0.253867	0.250733	0.0807
204126_s_at	Analyte 482	482	dp53	LUA-1145	epsilon	8318	CDC45	cell division cycle 45 homolog (S. cerevisiae)	0.0427	-0.474767	-0.318133	0.8901	0.5215	0.193733	-0.5168	0.591267	-0.232067	0.0258	1.05673	0.366633	0.2611	0.3143	0.0546	0.650533
202679_at	Analyte 482	482	dp52	LUA-1113	epsilon	4864	NPC1	Niemann-Pick disease, type C1	0.854833	0.715633	0.8832	0.396267	0.6633	1.4078	0.473667	0.8934	0.0126	-0.372	-0.700767	-0.3686	-0.0961	-0.269333	-0.4325	-0.9755
203279_at	Analyte 483	483	dp53	LUA-1345	epsilon	9695	EDEM1	ER degradation enhancer, mannosidase alpha-like 1	0.6509	0.0141	0.738367	0.604467	1.6796	0.214167	0.5004	-0.413233	-0.562833	-0.422467	0.749533	0.4696	-0.4991	0.315133	0.300033	-0.3558
202016_at	Analyte 483	483	dp52	LUA-647	epsilon	4232	MEST	mesoderm specific transcript homolog (mouse)	0.303217	0.513783	-0.161783	-0.185817	0.00292	0.112883	0.553017	-0.121817	0.337683	0.589517	-0.0457	-0.352617	-0.20905	-0.70555	-0.300183	0.219383
202555_s_at	Analyte 484	484	dp53	LUA-3071	epsilon	4638	MYLK	myosin light chain kinase	-0.7252	-0.5903	-0.336367	-0.242033	-0.521267	-0.255	-0.7032	-0.105733	-0.0985	0.0603	0.0763	0.0278	0.164467	0.100033	-0.144233	0.0492
203228_at	Analyte 484	484	dp52	LUA-724	epsilon	5050	PAFAH1B3	platelet-activating factor acetylhydrolase 1b, catalytic subunit 3 (29kDa)	-0.571967	-0.1592	-0.451567	-0.3904	-0.394467	-0.298133	-0.5052	-0.0568	0.1285	-0.0536	-0.0282	0.138333	0.1472	0.0048	0.0377	-0.0665
200757_s_at	Analyte 485	485	dp52	LUA-769	epsilon	813	CALU	calumenin	-0.529883	-0.193183	0.0428	-0.0119	-0.80355	0.15115	-0.46005	-0.518117	0.0632	0.151717	0.036	-0.235283	0.115883	-0.0402	0.10765	-0.656683
204761_at	Analyte 485	485	dp53	LUA-1043	epsilon	9712	USP6NL	USP6 N-terminal like	0.427933	0.347633	0.4064	-0.0569	0.4827	0.277933	0.4323	0.6896	-0.2039	-0.5756	-0.1311	0.2612	0.0451	-0.228933	0.467733	0.518667
208936_x_at	Analyte 486	486	dp52	LUA-578	epsilon	3964	LGALS8	lectin, galactoside-binding, soluble, 8	1.02455	0.787483	0.190083	-0.20615	0.59845	-0.0365	0.239217	-0.153083	-0.136083	-0.56085	-0.246717	-0.40155	-0.156583	-0.0836	-0.185983	-0.392383
218051_s_at	Analyte 486	486	dp53	LUA-1245	epsilon	64943	NT5DC2	5'-nucleotidase domain containing 2	-1.7546	-0.7022	-0.222767	-0.0361	-0.967567	-0.3447	-0.419733	-0.00257	-1.0101	-0.0307	0.1196	-0.197967	0.0648	-0.903733	-0.1615	-0.171167
204662_at	Analyte 487	487	dp53	LUA-789	epsilon	9738	CCP110	centriolar coiled coil protein 110kDa	-0.797967	-0.907867	-1.21137	-0.766233	-1.2805	-1.22943	-0.953833	-0.8425	-0.350533	0.998467	0.107433	0.282833	0.827167	0.97	-0.3319	0.801833
201412_at	Analyte 487	487	dp52	LUA-86	epsilon	26020	LRP10	low density lipoprotein receptor-related protein 10	0.550967	0.5331	0.9124	0.721667	0.521033	0.6823	0.560533	0.939133	-0.294767	-0.9995	-0.0161	0.0268	-0.437833	-0.3484	-0.1197	-0.599433
201243_s_at	Analyte 488	488	dp52	LUA-1175	epsilon	481	ATP1B1	ATPase, Na+/K+ transporting, beta 1 polypeptide	-0.249133	0.121067	-0.1431	-0.219933	-0.190733	-0.0103	0.205167	0.0926	-0.1785	-0.0359	-0.0992	-0.0896	-0.1487	-0.0303	-0.1892	-0.106867
203047_at	Analyte 488	488	dp53	LUA-1226	epsilon	6793	STK10	serine/threonine kinase 10	-0.24875	-0.36555	0.229583	0.0104	-0.176117	-0.0146	-0.139817	2.53902	0.0155	0.0413	-0.20275	0.0266	-0.00828	0.0517	-0.138117	-0.0402
202780_at	Analyte 489	489	dp52	LUA-815	epsilon	5019	OXCT1	3-oxoacid CoA transferase 1	-0.319333	-0.218933	-0.143333	-0.0257	-0.2368	-0.136133	-0.280233	0.00867	-0.086	0.230433	0.194267	0.0678	-0.0395	-0.00607	0.194933	0.185133
203343_at	Analyte 489	489	dp53	LUA-1000	epsilon	7358	UGDH	UDP-glucose 6-dehydrogenase	-0.459733	-0.259	-0.426733	-0.189167	-0.528767	-0.177067	-0.0679	-0.325567	0.307267	0.0398	0.2808	0.1741	0.1142	0.162033	-0.2438	0.2074
202825_at	Analyte 490	490	dp52	LUA-954	epsilon	291	SLC25A4	solute carrier family 25 (mitochondrial carrier; adenine nucleotide translocator), member 4	-0.253783	-0.44075	-0.38005	-0.0329	-0.631317	-0.636717	-0.485683	-0.0638	-0.269417	0.0499	-0.141617	-0.0192	-0.0263	0.137817	-0.145217	-0.0942
217995_at	Analyte 490	490	dp53	LUA-591	epsilon	58472	SQRDL	sulfide quinone reductase-like (yeast)	0.266633	0.055	0.536333	0.2248	0.167	0.4218	-0.1957	0.407433	-0.155733	-0.101233	0.167433	0.0235	0.0196	-0.0854	0.248967	0.0474
218450_at	Analyte 491	491	dp53	LUA-15	epsilon	50865	HEBP1	heme binding protein 1	-0.0679	0.9434	-0.4193	-0.726133	0.436767	0.6519	0.4755	-0.785267	-0.1607	0.9221	0.447733	0.553533	0.732	1.03997	0.2462	0.229633
202659_at	Analyte 491	491	dp52	LUA-3374	epsilon	5699	PSMB10	proteasome (prosome, macropain) subunit, beta type, 10	0.1528	-0.507967	-0.379	-0.345433	-0.711867	-1.14473	-1.05223	-0.336133	0.281033	-0.256967	-0.0658	-0.0183	-0.158667	-0.4636	0.314	0.387267
212815_at	Analyte 492	492	dp52	LUA-4381	epsilon	10973	ASCC3	activating signal cointegrator 1 complex subunit 3	-0.200633	-0.3984	-0.181967	-0.0721	0.0675	-0.198967	-0.175633	-0.0172	0.169933	0.115433	-0.1956	0.340667	-0.0098	0.157233	-0.180967	0.0366
204579_at	Analyte 492	492	dp53	LUA-4117	epsilon	2264	FGFR4	fibroblast growth factor receptor 4	-0.0817	0.0566	-0.2444	-0.360533	0.0551	-0.222133	0.189933	-2.11167	0.0158	-2.0027	-0.0278	-1.80497	0.0156	-2.16937	0.0447	0.2855
207039_at	Analyte 493	493	dp53	LUA-3897	epsilon	1029	CDKN2A	cyclin-dependent kinase inhibitor 2A (melanoma, p16, inhibits CDK4)	-0.243033	0.075	0.569067	-0.124167	0.6696	-0.1224	0.182767	0.260367	0.2413	0.0236	0.4685	0.230467	0.593733	-0.0846	-0.3296	-0.0882
202368_s_at	Analyte 493	493	dp52	LUA-1025	epsilon	9697	TRAM2	translocation associated membrane protein 2	-0.513617	-0.376483	-0.738317	-0.0376	-0.693583	-0.301517	0.00728	0.153783	-0.96185	-0.733417	-0.614017	-0.00218	-0.81495	-0.18475	-1.00118	-0.296117
212536_at	Analyte 494	494	dp53	LUA-712	epsilon	23200	ATP11B	ATPase, class VI, type 11B	1.0324	0.676133	0.392633	-0.167933	0.331967	0.160833	0.448167	-0.0591	1.55393	0.0456	-0.189567	0.0048	-0.2135	-0.344467	0.0438	0.286067
202148_s_at	Analyte 494	494	dp52	LUA-952	epsilon	5831	PYCR1	pyrroline-5-carboxylate reductase 1	-0.3584	-0.127667	-0.2918	-0.00573	-0.0054	-0.0633	-0.0254	0.0684	0.1865	-0.222067	-0.123333	0.0118	-0.0609	-0.216367	-0.139	0.273
218529_at	Analyte 495	495	dp53	LUA-2001	epsilon	51293	CD320	CD320 molecule	-0.619733	0.1204	0.0556	-0.125067	-0.2173	0.0399	-0.0185	-0.0546	-1.14507	-0.140133	-1.4562	-0.99	-0.176433	-0.906533	0.153467	0.101
207700_s_at	Analyte 495	495	dp52	LUA-777	epsilon	8202	NCOA3	nuclear receptor coactivator 3	-1.12345	-1.12078	-0.978217	-0.779683	-1.95848	-1.18962	-0.931217	-0.890983	0.523817	0.447283	0.865983	0.606383	0.266517	0.45855	-0.49695	-0.127283
209112_at	Analyte 496	496	dp53	LUA-3892	epsilon	1027	CDKN1B	cyclin-dependent kinase inhibitor 1B (p27, Kip1)	0.6687	0.1765	0.5355	-0.109167	-2.2037	0.724567	-0.471567	0.0637	0.485933	-1.92543	0.2396	0.3494	-0.0304	-0.3401	0.963833	0.4154
202996_at	Analyte 496	496	dp52	LUA-1058	epsilon	57804	POLD4	polymerase (DNA-directed), delta 4	0.703233	0.3319	0.468333	0.350767	0.988133	0.750267	0.232667	0.482767	0.1265	-0.0599	0.1663	0.236033	0.142833	0.027	0.484267	0.100767
204420_at	Analyte 497	497	dp52	LUA-4130	epsilon	8061	FOSL1	FOS-like antigen 1	2.38228	2.03665	2.92495	3.05925	3.20708	3.38238	1.97205	3.34805	-2.13095	-2.28898	-1.30228	-0.936683	-1.05385	-0.73085	-3.25042	-2.44068
211071_s_at	Analyte 497	497	dp53	LUA-61	epsilon	10962	MLLT11	myeloid/lymphoid or mixed-lineage leukemia (trithorax homolog, Drosophila); translocated to, 11	-0.202583	0.55875	0.15545	0.273117	-0.0406	0.295817	0.424417	0.150317	0.00745	-0.174317	-0.159683	-0.0847	0.169617	0.129983	0.31575	-0.172683
203341_at	Analyte 498	498	dp53	LUA-876	epsilon	10153	CEBPZ	CCAAT/enhancer binding protein (C/EBP), zeta	0.80295	0.713383	0.583783	0.523817	0.471517	-0.618417	0.117217	-0.341383	1.01595	0.0944	0.083	0.301217	1.04095	0.47535	0.141417	0.19085
202801_at	Analyte 498	498	dp52	LUA-81	epsilon	5566	PRKACA	protein kinase, cAMP-dependent, catalytic, alpha	0.185833	-0.160067	-0.1307	-0.395167	-0.069	-0.225067	0.432967	-0.0827	-0.2563	-0.476733	-0.0657	0.0353	-0.230567	-0.0379	0.2582	-0.0175
205379_at	Analyte 500	500	dp53	LUA-4022	epsilon	874	CBR3	carbonyl reductase 3	-0.00597	0.240367	-0.428833	-0.00353	-0.412667	0.072	-0.0647	0.108967	0.336967	0.478833	1.4585	-0.0263	-0.131733	-0.328033	-0.353267	-0.0579
203897_at	Analyte 500	500	dp52	LUA-589	epsilon	57149	LYRM1	LYR motif containing 1	-0.87775	-0.633217	-0.58555	-0.203417	-0.829183	-0.33415	-0.599917	-0.28905	0.207883	0.278217	-0.0392	0.25955	-0.11145	-0.189683	-0.288317	-0.000117

## Sheet: 20130412 TRIB1_LFC_HepG2_24h se
id	pr_analyte_id	pr_analyte_num	pr_bset_id	pr_lua_id	pr_pool_id	pr_gene_id	pr_gene_symbol	pr_gene_title	HEPG2_24H_O21	HEPG2_24H_P21	HEPG2_24H_O17	HEPG2_24H_P17	HEPG2_24H_O05	HEPG2_24H_P05	HEPG2_24H_O01	HEPG2_24H_P01	HEPG2_24H_I17	HEPG2_24H_J17	HEPG2_24H_G23	HEPG2_24H_H23	HEPG2_24H_C18	HEPG2_24H_D18	HEPG2_24H_E09	HEPG2_24H_F09
pert_dose	na	na	na	na	na	na	na	na	10.01	2.5	10.07	2.52	9.97	2.49	10.1	2.53	13.14	3.29	10	2.5	18.71	4.68	10	2.5
Well	na	na	na	na	na	na	na	na	O21	P21	O17	P17	O05	P05	O01	P01	I17	J17	G23	H23	C18	D18	E09	F09
pert_category									TRIB1 inducer	TRIB1 inducer	TRIB1 inducer	TRIB1 inducer	TRIB1 inducer	TRIB1 inducer	TRIB1 inducer	TRIB1 inducer	TRIB1 inhibitors	TRIB1 inhibitors	TRIB1 inhibitors	TRIB1 inhibitors	TRIB1 inhibitors	TRIB1 inhibitors	TRIB1 inhibitors	TRIB1 inhibitors
pert_name									BRD0418	BRD0418	BRD6534	BRD6534	BRD4729	BRD4729	BRD7148	BRD7148	U-0126	U-0126	SIMVASTATIN	SIMVASTATIN	PD 98059	PD 98059	atorvastatin	atorvastatin
pert_library									H-CBLH-002-4	H-CBLH-002-4	H-CBLH-003-4	H-CBLH-003-4	H-CBLH-001-4	H-CBLH-001-4	H-CBLH-003-4	H-CBLH-003-4	H-BIOA-004-3	H-BIOA-004-3	H-BIOA-004-3	H-BIOA-004-3	H-BIOA-006-3	H-BIOA-006-3
TimePoint	na	na	na	na	na	na	na	na	24H	24H	24H	24H	24H	24H	24H	24H	24H	24H	24H	24H	24H	24H	24H	24H
CellLine	na	na	na	na	na	na	na	na	HEPG2	HEPG2	HEPG2	HEPG2	HEPG2	HEPG2	HEPG2	HEPG2	HEPG2	HEPG2	HEPG2	HEPG2	HEPG2	HEPG2	HEPG2	HEPG2
200814_at	Analyte 11	11	dp52	LUA-3404	epsilon	5720	PSME1	proteasome (prosome, macropain) activator subunit 1 (PA28 alpha)	-0.922167	-0.677067	-1.21373	-0.703467	-1.35097	-0.6299	-0.8612	-0.454167	-0.0136	0.389	0.2105	0.0592	0.0156	0.2368	-0.0281	0.151433
218597_s_at	Analyte 12	12	dp52	LUA-3431	epsilon	55847	CISD1	CDGSH iron sulfur domain 1	-0.184633	-0.629567	-0.652933	-0.447733	-0.358133	-0.6752	-0.379733	-0.126533	0.203967	0.163733	0.013	0.2389	0.3818	0.192433	-0.0747	-0.3534
217140_s_at	Analyte 12	12	dp53	LUA-4000	epsilon	7416	VDAC1	voltage-dependent anion channel 1	-0.138983	0.851483	-0.272483	-0.194083	0.0724	0.14425	-0.40905	-0.0451	0.432583	1.26295	-0.515917	-1.08248	-0.717617	0.565417	-0.0406	-0.63495
209253_at	Analyte 13	13	dp53	LUA-4040	epsilon	10174	SORBS3	sorbin and SH3 domain containing 3	-2.32552	-1.36548	-2.01942	-1.00772	-0.87045	-1.78808	-1.22235	0.0718	0.128583	0.40735	-0.75585	-0.270317	-0.490717	0.84155	0.378317	-0.299083
214404_x_at	Analyte 13	13	dp52	LUA-1326	epsilon	25803	SPDEF	SAM pointed domain containing ets transcription factor	0.148017	0.74255	0.307183	-0.495317	-0.617883	0.286517	0.18575	-0.654917	-0.36385	0.303117	0.735783	0.224217	0.54445	-0.136783	0.13195	0.13175
222103_at	Analyte 14	14	dp52	LUA-3660	epsilon	466	ATF1	activating transcription factor 1	-0.229533	0.135933	-0.2512	-0.185133	0.2963	0.0302	0.0958	-0.0325	0.264767	-0.3217	-0.277133	0.355933	-0.333133	0.0986	-0.680367	0.0301
219888_at	Analyte 14	14	dp53	LUA-4029	epsilon	6676	SPAG4	sperm associated antigen 4	-0.902983	-1.22602	-0.859883	-1.06795	-0.83175	-0.987083	-0.58045	-1.00975	-0.534183	-0.80235	0.488417	-0.198217	-0.541383	-0.00592	0.597383	0.0438
207042_at	Analyte 15	15	dp53	LUA-3976	epsilon	1870	E2F2	E2F transcription factor 2	-0.238867	0.164767	-0.255767	2.79217	-0.1406	-0.136933	-0.2597	-0.2201	-0.495667	-0.3783	-0.0285	-0.2163	-0.0878	0.0708	-0.0273	-0.0306
201453_x_at	Analyte 15	15	dp52	LUA-3487	epsilon	6009	RHEB	Ras homolog enriched in brain	0.0725	0.0446	0.200033	0.391433	0.136067	0.3908	0.559167	0.0624	0.135233	-0.114833	0.00663	-0.0565	-0.174633	0.119333	-0.113467	-0.196833
203627_at	Analyte 16	16	dp52	LUA-3564	epsilon	3480	IGF1R	insulin-like growth factor 1 receptor	1.06947	-0.308833	1.19433	0.303533	0.0111	0.2689	0.964733	0.5412	0.1387	0.338	-0.0938	-0.0077	-0.0525	-0.0628	0.2038	0.2002
204087_s_at	Analyte 16	16	dp53	LUA-314	epsilon	8884	SLC5A6	solute carrier family 5 (sodium-dependent vitamin transporter), member 6	-3.22832	-0.406017	-3.02595	-2.33162	-0.151317	0.324417	-1.55062	-0.952217	-1.92415	-1.73448	0.000283	-2.02138	-0.634117	-2.19242	-1.40652	0.38505
204131_s_at	Analyte 17	17	dp52	LUA-4141	epsilon	2309	FOXO3	forkhead box O3	0.689017	0.167783	1.44265	0.80975	-0.0145	0.70975	0.856917	0.0585	-0.836483	0.293217	0.334783	0.0531	0.682683	0.360917	0.55455	-0.0398
202388_at	Analyte 17	17	dp53	LUA-422	epsilon	5997	RGS2	regulator of G-protein signaling 2, 24kDa	-0.256833	-0.0593	-0.253633	1.025	1.58317	0.9176	0.554133	2.9371	0.583467	-0.400533	-0.327433	-0.202	-0.331833	-0.474833	-0.0955	-0.204367
204418_x_at	Analyte 18	18	dp52	LUA-3542	epsilon	2946	GSTM2	glutathione S-transferase mu 2 (muscle)	-0.842617	-0.619217	-0.691083	-0.458417	-1.20918	-0.532917	-0.659683	-0.092	0.918817	-0.0351	-0.0442	0.0872	0.646483	0.18375	-0.0238	0.320717
205607_s_at	Analyte 18	18	dp53	LUA-300	epsilon	57147	SCYL3	SCY1-like 3 (S. cerevisiae)	-0.312267	0.396567	-1.03607	-0.836467	0.6574	-0.839467	-0.448133	-0.3021	0.405967	1.8167	-0.1938	-0.181433	-0.0789	0.960733	0.479	-0.0886
200059_s_at	Analyte 19	19	dp52	LUA-3488	epsilon	387	RHOA	ras homolog gene family, member A	0.159367	-0.000333	0.162767	0.4829	-0.222433	0.4768	-0.0326	0.806033	-0.313033	-0.479633	0.323667	-0.108667	-0.718933	-0.604567	1.19083	0.0016
213417_at	Analyte 19	19	dp53	LUA-542	epsilon	6909	TBX2	T-box 2	0.0009	0.194433	-0.2905	-0.205833	0.0994	0.140133	0.248	0.192733	0.4334	1.47167	0.181267	-0.0507	1.3826	0.5966	0.8219	0.133133
205963_s_at	Analyte 20	20	dp53	LUA-4081	epsilon	9093	DNAJA3	DnaJ (Hsp40) homolog, subfamily A, member 3	-0.278833	0.1817	0.141567	-0.2411	-0.0812	-0.130433	0.434533	0.173867	0.346867	0.164067	0.2395	0.153567	0.391467	0.111733	0.0627	0.2372
205067_at	Analyte 20	20	dp52	LUA-4352	epsilon	3553	IL1B	interleukin 1, beta	-0.0435	-0.1945	0.4776	0.1892	-0.09	-0.0157	0.243533	-0.284567	0.199833	0.304567	0.1312	0.2508	0.523733	0.0747	-0.210867	-0.302567
213702_x_at	Analyte 21	21	dp52	LUA-3659	epsilon	427	ASAH1	N-acylsphingosine amidohydrolase (acid ceramidase) 1	-0.77855	0.11675	-0.596517	-0.48225	0.243483	0.17755	-0.882117	0.14905	1.01012	0.176283	-0.0313	0.292783	0.19055	0.13845	-0.319217	-0.0716
212851_at	Analyte 21	21	dp53	LUA-4079	epsilon	23142	DCUN1D4	DCN1, defective in cullin neddylation 1, domain containing 4 (S. cerevisiae)	-0.671	-0.156233	-0.574633	-0.5242	-0.147667	0.0675	0.793533	-0.0635	0.452267	0.103233	-0.222833	-0.0679	0.296633	0.192467	0.7286	0.0333
210151_s_at	Analyte 22	22	dp53	LUA-491	epsilon	8444	DYRK3	dual-specificity tyrosine-(Y)-phosphorylation regulated kinase 3	0.2494	0.265133	0.5292	0.0431	-0.131667	-0.4076	-0.145533	-0.3523	-0.0503	0.0857	0.2276	0.5516	0.0376	0.0782	-0.0324	0.0476
214435_x_at	Analyte 22	22	dp52	LUA-3455	epsilon	5898	RALA	v-ral simian leukemia viral oncogene homolog A (ras related)	1.0779	0.743167	0.998067	0.9785	1.11337	0.6183	1.1413	0.393	0.639667	-0.652567	-0.105567	-0.0442	-0.532233	-0.2924	-0.5403	-0.0138
201334_s_at	Analyte 23	23	dp52	LUA-3655	epsilon	23365	ARHGEF12	Rho guanine nucleotide exchange factor (GEF) 12	0.0972	0.115533	-0.399267	0.522867	0.777767	1.74317	0.579367	1.04893	0.3382	-0.352567	-0.710667	-0.125133	-0.329033	-0.767533	-0.0727	-0.386167
205811_at	Analyte 23	23	dp53	LUA-454	epsilon	11232	POLG2	polymerase (DNA directed), gamma 2, accessory subunit	-1.98543	-0.435567	-1.1871	-2.5668	-0.8745	-1.7538	-1.56957	-0.406367	0.631133	-0.0628	-0.109233	-0.709767	-0.867233	-0.0547	-0.00703	-0.0543
213721_at	Analyte 24	24	dp52	LUA-3783	epsilon	6657	SOX2	SRY (sex determining region Y)-box 2	0.158467	0.2796	0.862167	-0.0222	-0.056	-0.224267	0.970667	-0.212833	-0.266633	0.5584	0.484233	0.192433	1.158	0.227567	-0.178667	0.118267
203512_at	Analyte 24	24	dp53	LUA-361	epsilon	27095	TRAPPC3	trafficking protein particle complex 3	-0.167667	0.225367	-1.32537	0.0636	-0.560333	-0.0311	-1.4847	-0.170367	0.157133	0.1581	-0.0721	-0.0206	-1.1852	0.104633	-0.2623	-0.0436
202627_s_at	Analyte 25	25	dp52	LUA-3556	epsilon	5054	SERPINE1	serpin peptidase inhibitor, clade E (nexin, plasminogen activator inhibitor type 1), member 1	2.66945	1.29182	3.35402	2.65498	4.05668	1.51105	3.86242	-0.689517	-1.13175	-2.32665	-1.80168	-1.48632	-1.86688	-1.32978	-1.70288	-0.88825
204849_at	Analyte 25	25	dp53	LUA-353	epsilon	10732	TCFL5	transcription factor-like 5 (basic helix-loop-helix)	-1.32733	0.064	-1.7618	-1.38907	-1.59353	0.943467	-1.58737	1.13313	-1.53493	-0.978	-0.423067	0.555967	-2.25087	-1.73097	-0.2016	0.540533
202224_at	Analyte 26	26	dp53	LUA-3938	epsilon	1398	CRK	v-crk sarcoma virus CT10 oncogene homolog (avian)	1.2946	0.993067	0.819333	1.04413	0.4702	0.251	0.556133	0.101267	0.2132	-0.1031	-0.111233	-0.137167	0.371033	0.3158	-1.89923	-0.0964
217478_s_at	Analyte 26	26	dp52	LUA-4242	epsilon	3108	HLA-DMA	major histocompatibility complex, class II, DM alpha	-0.150183	0.18575	-0.0101	0.122217	0.0358	0.30895	0.123083	0.45045	-0.0725	-0.157983	0.00105	0.171317	0.204083	-0.177283	0.296517	-0.119517
206254_at	Analyte 27	27	dp52	LUA-3982	epsilon	1950	EGF	epidermal growth factor	0.101167	0.00587	0.4048	0.1464	-0.138667	0.157867	0.201167	-0.0252	-0.0354	0.1266	0.0491	-0.0865	0.1404	0.130433	0.0001	-0.0112
212591_at	Analyte 27	27	dp53	LUA-506	epsilon	23029	RBM34	RNA binding motif protein 34	-1.51017	-1.22297	0.706633	0.6836	0.684433	0.572567	0.7291	-0.131667	0.1576	-0.5634	-0.3077	-0.0579	-0.3128	-0.179867	-0.1563	0.0632
203336_s_at	Analyte 28	28	dp53	LUA-4171	epsilon	9270	ITGB1BP1	integrin beta 1 binding protein 1	0.71865	0.675883	0.512817	0.924883	0.41565	0.215283	0.169317	0.12585	0.24805	0.130583	0.131683	-0.171817	-0.449017	-0.144283	-0.21965	-1.15025
203127_s_at	Analyte 28	28	dp52	LUA-3795	epsilon	9517	SPTLC2	serine palmitoyltransferase, long chain base subunit 2	1.08895	0.0938	1.34705	1.01958	0.485383	0.206983	0.792483	0.0127	-0.346617	-0.686383	-0.193817	-0.260517	-0.86955	-0.470083	-0.150883	0.0756
210337_s_at	Analyte 29	29	dp53	LUA-4182	epsilon	47	ACLY	ATP citrate lyase	-0.28755	-0.392983	0.0598	-0.35045	-0.16485	-0.230483	-0.335083	-0.27135	-0.240583	0.0905	0.0224	0.896783	0.404183	0.10915	0.64705	0.281717
200602_at	Analyte 29	29	dp52	LUA-3648	epsilon	351	APP	amyloid beta (A4) precursor protein	0.252333	0.378867	0.434033	0.3108	0.321167	0.331167	0.296567	-0.1611	-0.1096	-0.2595	0.0876	-0.236167	0.0949	0.0254	0.241367	-0.0694
206066_s_at	Analyte 30	30	dp53	LUA-4167	epsilon	5889	RAD51C	RAD51 homolog C (S. cerevisiae)	-0.650267	1.1576	0.1891	-0.0944	-0.367467	0.8339	-0.3874	-0.0735	0.480167	0.314533	-0.4944	-0.114333	0.280133	0.316133	-0.2416	-0.249867
218245_at	Analyte 30	30	dp52	LUA-3835	epsilon	25987	TSKU	tsukushi small leucine rich proteoglycan homolog (Xenopus laevis)	-0.7164	-0.709067	-0.778433	-0.306433	-0.2294	-0.132667	-0.3165	0.4462	3.5156	1.46007	-0.0588	-0.1881	2.0172	1.13677	0.312967	0.139967
201589_at	Analyte 31	31	dp53	LUA-4177	epsilon	8243	SMC1A	structural maintenance of chromosomes 1A	-0.203217	0.422117	-0.498417	-0.400017	-0.29615	-0.62545	-0.0301	-0.63425	-0.67135	-1.09112	0.00465	0.335783	-0.673717	-0.29095	-0.458283	0.133683
218113_at	Analyte 31	31	dp52	LUA-3826	epsilon	23670	TMEM2	transmembrane protein 2	1.3278	1.17307	1.3826	1.29373	1.13913	1.22867	0.8295	0.884667	-1.36393	-1.8432	-0.982433	-0.149567	-2.21213	-1.7958	-1.22453	-0.384667
205581_s_at	Analyte 32	32	dp52	LUA-3114	epsilon	4846	NOS3	nitric oxide synthase 3 (endothelial cell)	4.37613	1.09017	4.66673	3.82147	2.59683	1.79357	1.72683	0.5715	0.2664	-0.476367	-0.339933	-0.0982	-0.191833	-0.678633	-0.2703	0.115367
201351_s_at	Analyte 32	32	dp53	LUA-4183	epsilon	10730	YME1L1	YME1-like 1 (S. cerevisiae)	-0.154083	-0.50825	0.275083	-0.360717	0.36135	0.782617	-0.347417	0.543017	-0.145083	-0.142017	-0.653817	0.011	-0.650983	-0.351317	-1.05338	-0.00568
214274_s_at	Analyte 33	33	dp53	LUA-175	epsilon	30	ACAA1	acetyl-CoA acyltransferase 1	-0.21995	1.10862	-0.0831	0.789583	0.0108	-0.366583	-0.896817	0.14145	0.724317	1.37378	1.23532	-0.456917	0.63395	0.026	2.43232	0.899983
206562_s_at	Analyte 33	33	dp52	LUA-3941	epsilon	1452	CSNK1A1	casein kinase 1, alpha 1	-0.191333	0.0367	-0.172667	0.0426	0.0527	0.5899	0.7028	-0.215467	0.441	-1.2001	-0.1656	-0.1219	0.129767	-0.1994	-0.908433	-0.6752
208687_x_at	Analyte 34	34	dp53	LUA-4278	epsilon	3312	HSPA8	heat shock 70kDa protein 8	0.014	-2.1738	-0.2299	0.184733	0.3087	0.243	-0.2517	-0.0429	-2.47397	-0.534067	-0.3274	-0.0719	-0.3643	-2.2302	-0.2682	0.0595
205897_at	Analyte 34	34	dp52	LUA-3087	epsilon	4776	NFATC4	nuclear factor of activated T-cells, cytoplasmic, calcineurin-dependent 4	0.0962	0.353967	0.568367	0.0247	0.0362	-0.0033	0.404267	-0.652233	-0.0915	0.1351	0.056	0.2035	0.565567	-0.3199	-0.6975	0.1129
214710_s_at	Analyte 35	35	dp53	LUA-3734	epsilon	891	CCNB1	cyclin B1	-0.76735	0.65225	-1.22088	0.27785	-0.227283	-1.93235	-1.37438	-0.934517	-1.03185	-2.24458	-2.52412	0.0315	0.0299	-1.87415	0.21285	-1.62632
203135_at	Analyte 35	35	dp52	LUA-3828	epsilon	6908	TBP	TATA box binding protein	-0.175983	-0.246783	-0.569617	-0.46415	-0.23895	0.565683	-0.0995	0.23705	0.0843	0.26905	1.35468	-0.285617	-0.59675	0.511717	-0.72265	0.500317
220091_at	Analyte 36	36	dp52	LUA-3921	epsilon	11182	SLC2A6	solute carrier family 2 (facilitated glucose transporter), member 6	-0.338133	-0.1177	0.110167	-0.0055	-1.25277	-0.8928	-0.971533	-0.5117	-0.4856	0.348467	0.0596	0.238233	0.7209	0.238	-0.0311	0.1551
202908_at	Analyte 36	36	dp53	LUA-149	epsilon	7466	WFS1	Wolfram syndrome 1 (wolframin)	-2.10312	-0.82415	-1.72188	-2.05032	-1.21405	-0.229183	-1.33898	1.02198	-1.47632	0.992217	-0.237317	0.0905	0.311783	-0.361317	0.55695	0.12485
203358_s_at	Analyte 37	37	dp52	LUA-3896	epsilon	2146	EZH2	enhancer of zeste homolog 2 (Drosophila)	-1.00978	-0.581683	-1.41365	-0.410017	-0.99225	-1.04028	-1.03835	-0.55555	-1.03865	-0.692217	-0.00955	0.177983	-0.68075	-0.227917	-0.42315	-0.0643
212403_at	Analyte 37	37	dp53	LUA-393	epsilon	89910	UBE3B	ubiquitin protein ligase E3B	-0.48925	-0.00648	-0.640317	-0.412983	-0.208117	-0.346083	-0.618017	-0.38945	0.527517	0.407983	0.345983	0.368317	0.314517	0.311783	0.624383	-0.022
204949_at	Analyte 38	38	dp52	LUA-3929	epsilon	3385	ICAM3	intercellular adhesion molecule 3	-2.00555	-1.28102	-2.32382	-1.57432	-2.06675	-1.18362	-2.02655	-0.436683	-0.220183	-0.800483	-0.365883	-0.175483	-0.25775	-0.15805	-0.42535	-0.115217
218086_at	Analyte 38	38	dp53	LUA-4286	epsilon	56654	NPDC1	neural proliferation, differentiation and control, 1	1.40173	0.467667	1.92873	1.30263	1.74987	1.02423	1.7486	0.209	-0.226767	-0.536	0.4491	-0.3278	0.0748	-0.298067	0.0561	0.494833
208950_s_at	Analyte 39	39	dp53	LUA-4237	epsilon	501	ALDH7A1	aldehyde dehydrogenase 7 family, member A1	-0.34215	-0.349417	-2.22245	-1.72195	-2.15142	-0.542283	-1.56278	-0.706717	0.873783	0.786817	-0.94895	-0.00615	0.11285	0.235383	0.53665	0.170383
204531_s_at	Analyte 39	39	dp52	LUA-3688	epsilon	672	BRCA1	breast cancer 1, early onset	-0.446167	0.0478	-0.537133	-0.594567	0.0293	-1.30237	-0.554933	-1.23467	-0.510767	0.194333	0.0778	-0.1015	0.932433	0.902633	-0.0774	0.146267
207416_s_at	Analyte 40	40	dp53	LUA-3085	epsilon	4775	NFATC3	nuclear factor of activated T-cells, cytoplasmic, calcineurin-dependent 3	-0.993867	-0.1396	-0.9535	-0.663	0.895533	0.829	0.405567	-0.0457	-0.494167	-0.582733	-0.1095	-0.0511	-0.315633	-0.249833	-0.317033	0.177867
200882_s_at	Analyte 40	40	dp52	LUA-3393	epsilon	5710	PSMD4	proteasome (prosome, macropain) 26S subunit, non-ATPase, 4	0.180467	0.173533	-0.0988	0.128933	-0.167133	-0.181267	-0.157433	-0.521733	0.237	0.0927	-0.136133	-0.046	-0.156933	0.0424	0.157033	0.04
201202_at	Analyte 41	41	dp53	LUA-3157	epsilon	5111	PCNA	proliferating cell nuclear antigen	-0.551533	-0.228867	-1.0496	-0.271867	-0.7332	-0.506133	-0.7985	-0.2643	-0.517033	-0.0217	-0.0814	-0.162167	-0.177133	0.0306	-0.0166	-0.136367
203709_at	Analyte 41	41	dp52	LUA-63	epsilon	5261	PHKG2	phosphorylase kinase, gamma 2 (testis)	0.0134	0.106567	-0.2226	-0.1433	-0.4409	-0.519433	-0.4696	-0.3727	-0.3041	0.2132	0.286133	0.262633	0.395267	0.186133	0.0296	0.138433
206501_x_at	Analyte 42	42	dp52	LUA-4042	epsilon	2115	ETV1	ets variant 1	-0.0258	0.0789	0.156333	0.116433	0.0458	0.123033	0.127133	0.1172	-0.1773	-0.086	0.0202	0.221067	0.1193	0.0595	0.153933	0.0377
212955_s_at	Analyte 42	42	dp53	LUA-178	epsilon	5438	POLR2I	polymerase (RNA) II (DNA directed) polypeptide I, 14.5kDa	-0.0893	0.0872	-0.259833	-0.0426	-0.3948	-0.0995	-0.281133	0.2423	0.1337	0.0465	-0.113967	-0.2532	-0.133067	0.0211	-0.247733	-0.0254
201548_s_at	Analyte 43	43	dp52	LUA-457	epsilon	10765	KDM5B	lysine (K)-specific demethylase 5B	0.616533	0.0257	0.873233	0.711833	0.4537	1.0099	0.613633	0.816567	-0.0311	0.358467	0.2019	-0.163933	0.243233	0.138867	0.590967	0.1273
209040_s_at	Analyte 43	43	dp53	LUA-3379	epsilon	5696	PSMB8	proteasome (prosome, macropain) subunit, beta type, 8 (large multifunctional peptidase 7)	-1.8938	-2.54407	-1.62457	-1.36127	-1.9142	-2.69187	-2.5993	-1.3293	0.897067	1.25543	-0.875633	-0.0352	0.8927	0.7039	-2.62067	0.2048
218064_s_at	Analyte 44	44	dp53	LUA-184	epsilon	26993	AKAP8L	A kinase (PRKA) anchor protein 8-like	0.166883	0.968083	-0.44685	1.06062	-0.0364	-0.18295	0.338083	-0.0835	0.567883	0.190483	-0.210517	0.0499	0.402983	0.398783	0.0901	0.670017
212189_s_at	Analyte 44	44	dp52	LUA-346	epsilon	25839	COG4	component of oligomeric golgi complex 4	-0.6076	-0.382367	-0.729	-0.687633	-1.06197	-0.6652	-0.8975	-0.289367	0.699433	0.686567	-0.3374	-0.079	0.495233	0.3103	0.1867	-0.639733
201555_at	Analyte 45	45	dp52	LUA-218	epsilon	4172	MCM3	minichromosome maintenance complex component 3	-1.1974	-0.0941	-1.86277	-0.757933	-1.21293	-0.984133	-1.2035	-0.3526	-1.1835	-0.661567	-0.114733	-0.110367	-0.279567	-0.1733	-0.167567	-0.189133
218290_at	Analyte 45	45	dp53	LUA-579	epsilon	55111	PLEKHJ1	pleckstrin homology domain containing, family J member 1	-0.367183	0.93805	1.28408	0.441017	0.0215	-0.49545	0.163883	1.09045	1.13555	0.304983	1.30575	-0.0696	0.839317	0.220917	0.72695	-0.12675
203138_at	Analyte 46	46	dp53	LUA-4394	epsilon	8520	HAT1	histone acetyltransferase 1	-1.11777	0.109	-0.660533	-0.3306	-0.963133	-1.1582	-1.36203	-1.9943	-0.8643	-1.33113	-0.741133	-0.654033	-1.0228	0.0796	-0.423433	0.146533
207199_at	Analyte 46	46	dp52	LUA-3836	epsilon	7015	TERT	telomerase reverse transcriptase	-0.24845	0.530317	-0.616417	-0.140783	-0.980817	-1.05002	-0.156883	-0.496017	-1.87142	-1.44575	0.124817	0.430317	-0.23545	-0.74695	-0.589183	-0.0504
201503_at	Analyte 47	47	dp53	LUA-4405	epsilon	10146	G3BP1	GTPase activating protein (SH3 domain) binding protein 1	-1.11315	-1.99188	-1.24198	-1.68535	-0.414683	-1.94372	-2.58842	-0.68645	-1.25018	-1.09125	-0.0166	-0.500083	-1.06382	0.19785	-1.46872	-0.10115
213292_s_at	Analyte 47	47	dp52	LUA-540	epsilon	23161	SNX13	sorting nexin 13	1.09433	1.20703	1.3619	0.307133	0.500033	0.7838	1.0379	0.2901	0.747033	0.868767	0.219433	1.10383	0.4571	-0.0214	0.400567	-0.100667
203154_s_at	Analyte 48	48	dp52	LUA-481	epsilon	10298	PAK4	p21 protein (Cdc42/Rac)-activated kinase 4	-0.0178	0.00408	-0.159983	-0.14665	-0.595883	0.0138	-0.452983	0.223983	0.248083	0.258117	0.127583	-0.271417	0.323383	-0.049	0.24675	0.137783
201379_s_at	Analyte 48	48	dp53	LUA-4432	epsilon	7165	TPD52L2	tumor protein D52-like 2	0.6106	0.326767	0.404267	1.29847	0.7914	0.0972	-0.411533	0.660633	0.0261	-0.00653	0.0899	0.00423	0.178633	-0.0985	-0.0964	0.0713
204514_at	Analyte 49	49	dp52	LUA-4030	epsilon	1802	DPH2	DPH2 homolog (S. cerevisiae)	-0.235017	0.587617	-0.610383	0.0491	-0.147583	0.012	-0.205617	-0.0521	-1.01002	-0.924417	-0.14095	-0.0506	-0.493583	-0.483517	-0.53065	-0.082
217872_at	Analyte 49	49	dp53	LUA-706	epsilon	55011	PIH1D1	PIH1 domain containing 1	-0.403333	0.6061	-0.507233	0.199433	-0.5167	-0.237533	-0.535367	0.6973	-1.10467	-1.24527	-0.0344	-0.1613	-0.4376	-0.749367	-0.766067	-0.2382
210038_at	Analyte 50	50	dp53	LUA-3337	epsilon	5588	PRKCQ	protein kinase C, theta	0.107083	0.0247	0.35895	0.202317	-0.0725	-0.0996	-0.10165	-0.15345	0.0473	0.26945	0.499183	0.282317	0.533717	0.285617	0.38975	0.0252
217789_at	Analyte 50	50	dp52	LUA-3993	epsilon	58533	SNX6	sorting nexin 6	0.5521	0.251033	0.2995	0.526067	0.4297	0.5844	0.3056	0.3246	0.7581	0.3634	-0.00193	-0.142733	0.0482	0.4159	0.1189	-0.072
209572_s_at	Analyte 51	51	dp52	LUA-3981	epsilon	8726	EED	embryonic ectoderm development	-0.3816	-0.900467	-1.76757	-1.0949	-0.762567	-0.278567	-1.35133	-0.2565	-0.489133	-0.00697	-0.495033	-0.4155	-0.6621	0.00967	-0.6607	-0.353267
204656_at	Analyte 51	51	dp53	LUA-3339	epsilon	6461	SHB	Src homology 2 domain containing adaptor protein B	-0.08	0.1561	1.8389	1.1937	0.8562	0.2632	2.51457	-0.0201	-0.0046	-0.4636	0.976967	1.17957	1.4853	0.0113	0.7489	0.562633
221514_at	Analyte 52	52	dp53	LUA-2029	epsilon	10813	UTP14A	UTP14, U3 small nucleolar ribonucleoprotein, homolog A (yeast)	0.2978	0.167967	0.625533	1.51063	0.672933	0.0675	-0.0968	-0.291833	0.207667	-0.495033	-0.0809	-0.147833	-0.173367	-0.271567	-0.108167	0.2297
212051_at	Analyte 52	52	dp52	LUA-1280	epsilon	147179	WIPF2	WAS/WASL interacting protein family, member 2	0.3698	0.2245	0.0458	-0.188533	0.0728	0.559733	0.329	1.02993	0.2106	0.756133	0.347867	0.106533	0.5441	0.262767	0.5105	0.162233
218407_x_at	Analyte 53	53	dp52	LUA-4035	epsilon	29937	NENF	neudesin neurotrophic factor	-0.00353	-0.647733	-0.2974	0.157	-0.6003	-0.705133	-0.781067	-0.809267	0.142867	0.340967	-0.0551	-0.3905	0.234433	0.369233	0.2896	-0.0684
219581_at	Analyte 53	53	dp53	LUA-925	epsilon	80746	TSEN2	tRNA splicing endonuclease 2 homolog (S. cerevisiae)	-0.598383	0.58985	-0.747483	-0.521983	-0.54495	-0.915283	-0.92565	-0.710283	-0.395183	-1.01875	-0.1	-0.19975	-0.179283	0.0763	-0.27895	-0.0967
201011_at	Analyte 54	54	dp52	LUA-582	epsilon	6184	RPN1	ribophorin I	-0.2482	0.0198	-0.0545	-0.2208	-0.0949	-0.268567	-0.0145	-0.129	-0.398667	-0.172133	-0.044	-0.106633	-0.0798	-0.0785	-0.0617	-0.105133
218619_s_at	Analyte 54	54	dp53	LUA-3804	epsilon	6839	SUV39H1	suppressor of variegation 3-9 homolog 1 (Drosophila)	-0.586617	0.209117	-0.871083	-0.333383	-0.908317	-0.994383	-1.28902	-0.698283	-0.928717	-0.539183	0.00702	-0.0278	-0.276983	0.35335	-0.274417	-0.382517
204757_s_at	Analyte 55	55	dp52	LUA-610	epsilon	9854	C2CD2L	C2CD2-like	0.256633	0.104633	0.799667	0.0328	1.68877	1.29387	1.1075	0.6176	-0.404433	-0.4347	-0.134167	0.172533	-0.276633	-0.344	-0.102333	0.00983
203007_x_at	Analyte 55	55	dp53	LUA-4425	epsilon	10434	LYPLA1	lysophospholipase I	0.456267	0.282133	-1.05573	0.184333	0.0509	0.266433	-0.364267	-0.3397	-0.162633	-0.567967	-0.0582	0.022	-0.6593	-0.155367	-0.337467	-0.182133
202076_at	Analyte 56	56	dp53	LUA-3679	epsilon	329	BIRC2	baculoviral IAP repeat containing 2	0.633867	-0.657333	1.04587	1.59477	1.05467	-0.277067	0.9122	-0.655867	0.599967	-0.5605	-0.0644	-0.0971	-0.306533	-0.527467	-0.548733	0.4419
206173_x_at	Analyte 56	56	dp52	LUA-192	epsilon	2553	GABPB1	GA binding protein transcription factor, beta subunit 1	0.8318	0.368433	0.577267	0.799967	0.508433	0.383367	0.7084	-0.0954	-0.4037	-0.767467	-0.198433	0.0736	-1.04377	-0.668933	-0.5648	-0.423967
204756_at	Analyte 57	57	dp53	LUA-901	epsilon	5607	MAP2K5	mitogen-activated protein kinase kinase 5	-0.254883	-0.00802	-0.0374	-0.657783	0.568517	0.662717	0.151483	0.42035	0.933483	0.966017	0.276883	-0.20795	0.371617	0.796517	0.0827	0.226183
202635_s_at	Analyte 57	57	dp52	LUA-4150	epsilon	5440	POLR2K	polymerase (RNA) II (DNA directed) polypeptide K, 7.0kDa	0.4669	0.648767	0.332167	0.0938	0.4859	0.273967	0.229267	0.0542	-0.0984	-0.263133	0.293833	0.2022	-0.6054	-0.705233	-0.633533	-0.0665
203110_at	Analyte 58	58	dp52	LUA-3426	epsilon	2185	PTK2B	PTK2B protein tyrosine kinase 2 beta	-0.0847	0.2283	0.173133	-0.240167	-0.0771	0.141467	0.205867	-0.0792	0.527633	0.303533	0.204433	0.190233	0.656433	0.398167	0.209967	-0.0304
209899_s_at	Analyte 58	58	dp53	LUA-601	epsilon	22827	PUF60	poly-U binding splicing factor 60KDa	0.108533	0.1744	-0.23	0.218667	-0.308767	0.0855	-0.1121	-0.1494	-0.186233	-0.518567	0.0223	-0.0119	-0.0927	-0.144433	-0.1908	-0.0636
210788_s_at	Analyte 59	59	dp53	LUA-4456	epsilon	51635	DHRS7	dehydrogenase/reductase (SDR family) member 7	0.383933	0.0433	1.034	0.406233	0.635733	0.542933	0.0572	-1.3416	0.8954	1.48763	0.00687	0.437667	-0.739133	1.07763	0.354967	-0.0725
202093_s_at	Analyte 59	59	dp52	LUA-429	epsilon	54623	PAF1	Paf1, RNA polymerase II associated factor, homolog (S. cerevisiae)	0.0505	0.250517	-0.80585	0.339317	-0.265017	-0.708783	-0.129717	-0.59755	-0.160383	-0.116483	0.0199	-0.633417	0.842783	-0.0871	0.0412	0.0886
212614_at	Analyte 60	60	dp53	LUA-3363	epsilon	84159	ARID5B	AT rich interactive domain 5B (MRF1-like)	-0.216767	0.109267	1.44173	1.0933	0.9186	0.606733	1.20923	0.2463	0.242533	0.800467	-0.303267	-0.260667	-0.393233	-0.614767	-0.0144	0.887233
207515_s_at	Analyte 60	60	dp52	LUA-188	epsilon	9533	POLR1C	polymerase (RNA) I polypeptide C, 30kDa	-0.0658	0.225617	-0.875683	-1.11538	-0.804483	0.317217	-1.11522	0.358783	-0.785817	-1.65042	-0.242183	0.62705	-0.823417	-0.38635	-0.62575	-0.971083
209615_s_at	Analyte 61	61	dp53	LUA-3132	epsilon	5058	PAK1	p21 protein (Cdc42/Rac)-activated kinase 1	0.752683	0.888083	0.993517	0.57555	0.441783	0.0701	0.34915	0.0798	0.36665	0.0458	0.0967	-0.18535	0.338983	0.42965	-0.0615	-0.152017
201614_s_at	Analyte 61	61	dp52	LUA-1206	epsilon	8607	RUVBL1	RuvB-like 1 (E. coli)	-0.0527	-0.114533	-0.386133	-0.085	-0.5073	-0.303167	-0.597967	-0.261433	-0.6242	-0.7003	-0.468533	-0.0608	-0.522233	-0.425167	-0.503367	-0.118367
207163_s_at	Analyte 62	62	dp52	LUA-243	epsilon	207	AKT1	v-akt murine thymoma viral oncogene homolog 1	0.168133	0.599467	-0.0113	0.638267	-0.329133	-0.124233	-0.203867	0.235133	-0.542167	-0.519633	-0.2623	-0.0302	-0.2028	-0.321133	0.128033	0.000533
208728_s_at	Analyte 62	62	dp53	LUA-3771	epsilon	998	CDC42	cell division cycle 42 (GTP binding protein, 25kDa)	0.147633	0.8884	0.113067	1.05427	0.3243	0.222	0.241467	0.568367	0.610733	-0.911133	0.864967	-0.0782	-0.2677	-0.3109	-0.285433	-0.0257
215980_s_at	Analyte 63	63	dp53	LUA-2019	epsilon	3508	IGHMBP2	immunoglobulin mu binding protein 2	0.4712	-0.037	0.613333	1.8085	0.2582	0.493833	0.808433	0.7227	-0.370533	-0.319467	-0.0494	0.0471	0.657667	-0.408033	-0.317767	0.856533
202318_s_at	Analyte 63	63	dp52	LUA-874	epsilon	26054	SENP6	SUMO1/sentrin specific peptidase 6	0.5522	0.5125	0.325867	-0.280433	0.642133	0.8527	1.0257	0.798233	0.415967	-0.0312	0.1779	0.0566	-0.8897	-0.295067	0.00893	-0.810167
212500_at	Analyte 64	64	dp53	LUA-1018	epsilon	84890	ADO	2-aminoethanethiol (cysteamine) dioxygenase	0.0828	0.100933	-0.0389	-0.177633	0.4501	0.385567	-0.0422	0.1054	0.990267	0.2628	0.2329	-0.176867	0.342467	0.2329	0.241067	0.0313
201841_s_at	Analyte 64	64	dp52	LUA-4279	epsilon	3315	HSPB1	heat shock 27kDa protein 1	0.6581	0.480367	0.4858	1.08733	-0.983033	-0.673933	-0.934267	-0.5168	0.338233	0.784967	0.216033	-0.3412	0.4021	0.144933	1.19387	-0.1345
202735_at	Analyte 65	65	dp52	LUA-4194	epsilon	10682	EBP	emopamil binding protein (sterol isomerase)	-1.82047	-0.191233	-0.832533	-1.304	-1.68017	-3.4847	-3.01223	-1.1821	0.138367	1.13187	0.700633	0.259733	0.9866	0.8957	0.6683	0.891267
218584_at	Analyte 65	65	dp53	LUA-3812	epsilon	79600	TCTN1	tectonic family member 1	0.453417	0.21695	-0.52565	0.269917	-0.753983	1.54925	0.718683	-0.616783	0.428783	0.794817	0.111717	-0.0933	0.35945	0.471117	0.220683	0.118683
214259_s_at	Analyte 66	66	dp53	LUA-248	epsilon	8574	AKR7A2	aldo-keto reductase family 7, member A2 (aflatoxin aldehyde reductase)	-0.56445	-0.205283	-0.712817	-0.456417	-0.701483	-0.69665	-1.07812	-0.733717	0.216583	0.59755	0.11375	-0.113217	0.58435	0.617083	0.344817	-0.102383
207620_s_at	Analyte 66	66	dp52	LUA-4137	epsilon	8573	CASK	calcium/calmodulin-dependent serine protein kinase (MAGUK family)	0.443633	0.339433	0.849667	0.505167	1.0126	0.838533	0.9822	0.554833	0.798233	-0.3182	-0.101033	0.0336	-0.289833	-0.4743	0.0589	0.1035
203338_at	Analyte 67	67	dp53	LUA-850	epsilon	5529	PPP2R5E	protein phosphatase 2, regulatory subunit B', epsilon isoform	0.602483	0.88435	0.958583	0.973383	0.770117	0.651183	0.0103	0.52265	0.301183	0.161683	-0.0409	0.11415	0.00035	0.0791	-0.0427	-0.0937
203171_s_at	Analyte 67	67	dp52	LUA-453	epsilon	23378	RRP8	ribosomal RNA processing 8, methyltransferase, homolog (yeast)	0.1346	0.4543	0.0156	0.516533	0.518967	0.278033	0.9976	0.0281	0.1335	-0.262633	-0.254233	-0.217433	-0.2567	-0.3755	-0.398067	-0.0706
203726_s_at	Analyte 68	68	dp53	LUA-3586	epsilon	3909	LAMA3	laminin, alpha 3	-0.510933	0.326067	-0.0106	-0.1301	-0.148367	-0.269167	-0.1409	0.1603	0.3481	0.114567	-0.253867	-0.4687	-0.1754	-0.00967	-0.1056	0.079
204297_at	Analyte 68	68	dp52	LUA-3182	epsilon	5289	PIK3C3	phosphoinositide-3-kinase, class 3	0.373983	0.347783	0.718117	0.37935	0.94295	0.586917	0.652517	0.21425	0.213683	0.361083	0.0774	0.111783	0.13525	-0.0381	0.260583	0.00818
201170_s_at	Analyte 69	69	dp52	LUA-3380	epsilon	8553	BHLHE40	basic helix-loop-helix family, member e40	0.129133	-0.448967	-0.0579	-0.106933	0.228167	0.3894	0.018	-0.3003	-1.44603	-1.1919	-0.6068	-0.113167	-2.19827	-0.745333	-0.417467	-0.3576
205034_at	Analyte 69	69	dp53	LUA-3741	epsilon	9134	CCNE2	cyclin E2	-0.427467	-1.06817	-0.0443	-0.340267	0.341033	0.0483	-0.00563	-0.730867	-1.27543	-2.28493	-0.258267	-0.621433	-0.644733	-1.39687	-0.250133	0.7362
211715_s_at	Analyte 70	70	dp52	LUA-3376	epsilon	622	BDH1	3-hydroxybutyrate dehydrogenase, type 1	-0.439067	-0.571733	-1.04947	-0.529833	-0.645967	-0.00767	-0.200867	0.422833	0.4264	-0.0491	-0.0927	-0.2021	-0.219967	0.0149	0.3181	0.0097
215000_s_at	Analyte 70	70	dp53	LUA-4069	epsilon	9637	FEZ2	fasciculation and elongation protein zeta 2 (zygin II)	-0.435583	0.727183	0.86445	0.0328	0.0129	0.56255	-0.169817	1.04502	0.15955	-0.308617	0.40485	-0.208317	-0.45215	-0.15625	-0.146283	-0.137383
202491_s_at	Analyte 71	71	dp53	LUA-1361	epsilon	8518	IKBKAP	inhibitor of kappa light polypeptide gene enhancer in B-cells, kinase complex-associated protein	-1.86513	-0.3888	-2.46483	-1.07113	-1.25123	-0.0356	-0.945033	0.2679	0.573033	-2.56327	0.1182	-0.0635	-0.0274	-0.0492	0.280267	0.0431
201811_x_at	Analyte 71	71	dp52	LUA-3338	epsilon	9467	SH3BP5	SH3-domain binding protein 5 (BTK-associated)	0.635633	0.4237	1.34267	0.118167	-0.1549	-0.1167	0.451933	-0.0893	0.0956	0.517167	0.340933	0.537767	0.439333	0.219933	-0.173067	0.0842
202187_s_at	Analyte 72	72	dp52	LUA-378	epsilon	5525	PPP2R5A	protein phosphatase 2, regulatory subunit B', alpha	0.3501	0.341867	0.359733	0.191967	0.801633	0.8179	0.6788	0.442633	0.546533	0.357167	-0.128667	0.2559	0.0135	0.0546	0.0299	0.0367
205120_s_at	Analyte 72	72	dp53	LUA-4214	epsilon	6443	SGCB	sarcoglycan, beta (43kDa dystrophin-associated glycoprotein)	1.36203	0.5415	0.7571	1.267	0.235533	0.197433	0.1638	0.199367	-0.1637	-0.2207	-0.313267	-0.2944	-0.761867	-0.2366	-0.0777	-0.0733
203442_x_at	Analyte 73	73	dp52	LUA-3269	epsilon	256364	EML3	echinoderm microtubule associated protein like 3	-0.2202	-0.131433	0.246833	0.2582	0.687733	0.6699	0.565	0.982667	-0.221133	0.1663	0.280433	0.161433	0.1219	0.0305	-0.0196	0.0646
217956_s_at	Analyte 73	73	dp53	LUA-4451	epsilon	58478	ENOPH1	enolase-phosphatase 1	0.291767	0.258233	0.128267	-0.250233	-0.223367	-0.0219	0.0827	-0.2464	0.1806	-0.1453	0.1435	0.0381	-0.662	-0.0677	-0.455433	-0.04
202095_s_at	Analyte 74	74	dp52	LUA-4189	epsilon	332	BIRC5	baculoviral IAP repeat containing 5	-0.852467	-0.174867	-1.40063	-0.3485	-1.21897	-1.01573	-1.36403	-0.789967	-1.04193	-0.578867	-0.232267	-0.2381	-0.479033	-0.0783	-0.349467	0.0465
203291_at	Analyte 74	74	dp53	LUA-66	epsilon	4850	CNOT4	CCR4-NOT transcription complex, subunit 4	-0.0464	0.0213	-0.4826	-0.160867	-0.029	-0.305967	-0.073	-0.230567	-0.2675	0.0523	-0.0227	-0.1636	-0.3836	0.3399	0.118433	-0.0628
200843_s_at	Analyte 75	75	dp52	LUA-659	epsilon	2058	EPRS	glutamyl-prolyl-tRNA synthetase	-0.469233	-0.647933	-0.0039	-0.962767	1.08047	0.683933	0.709267	0.600767	0.254767	-0.0739	0.0806	0.082	-0.360967	-0.231467	-0.128967	0.0727
202507_s_at	Analyte 75	75	dp53	LUA-3588	epsilon	6616	SNAP25	synaptosomal-associated protein, 25kDa	0.290533	0.6937	0.269333	0.1804	-0.021	-0.00873	-0.191367	-0.00973	-0.0162	-0.0211	0.306567	0.121033	0.455333	0.134233	0.0383	-0.308067
212723_at	Analyte 76	76	dp53	LUA-101	epsilon	23210	JMJD6	jumonji domain containing 6	0.452767	0.368167	0.0452	0.433233	-2.60653	0.0571	0.144933	-0.105	-0.914767	-0.623267	-0.2554	-0.132767	-0.596867	-0.403433	-0.516	-0.226867
121_at	Analyte 76	76	dp52	LUA-545	epsilon	7849	PAX8	paired box 8	-0.8899	-1.33923	-1.07047	-1.2949	-0.6896	-0.739433	-1.11303	-0.394167	0.738367	0.828167	0.0593	-0.385467	0.3515	0.377833	0.3622	0.154167
209682_at	Analyte 77	77	dp52	LUA-3722	epsilon	868	CBLB	Cas-Br-M (murine) ecotropic retroviral transforming sequence b	0.0759	0.103383	0.91535	0.71645	1.42058	1.54098	1.39918	0.359217	0.41385	0.209517	-0.37635	0.13855	0.11955	-0.185817	0.312483	-0.23665
218826_at	Analyte 77	77	dp53	LUA-4139	epsilon	54733	SLC35F2	solute carrier family 35, member F2	1.2646	1.22137	1.05557	1.0275	1.52133	0.744233	0.725367	0.802	0.0759	0.541867	-0.291267	-0.295633	0.2284	0.114533	0.829633	0.1278
218910_at	Analyte 78	78	dp53	LUA-3358	epsilon	55129	ANO10	anoctamin 10	0.717217	-0.398617	1.31555	0.20385	0.46405	-0.0653	-0.00845	-0.069	0.710117	0.778583	0.137883	-0.191283	0.16965	0.76055	0.323083	0.200717
212140_at	Analyte 78	78	dp52	LUA-886	epsilon	23244	PDS5A	PDS5, regulator of cohesion maintenance, homolog A (S. cerevisiae)	-0.0045	-0.305767	-0.250733	-0.4397	0.486667	0.384533	-0.0341	0.0305	0.600333	0.3014	0.254733	0.121967	0.0904	0.029	0.0142	-0.0402
206752_s_at	Analyte 79	79	dp52	LUA-3963	epsilon	1677	DFFB	DNA fragmentation factor, 40kDa, beta polypeptide (caspase-activated DNase)	-0.580667	-0.06	-0.724567	-0.6276	-0.795733	-0.859867	-0.781833	-0.3655	-0.150167	-0.304133	0.0456	0.1236	-0.0699	-0.188333	-0.367933	0.0688
217934_x_at	Analyte 79	79	dp53	LUA-809	epsilon	10273	STUB1	STIP1 homology and U-box containing protein 1, E3 ubiquitin protein ligase	-2.52913	0.347333	0.0249	0.338367	-0.6394	-0.494567	-0.545933	-0.1169	0.281	0.2927	0.2056	-0.250733	0.3976	0.223467	0.257033	0.107467
200886_s_at	Analyte 80	80	dp53	LUA-3175	epsilon	5223	PGAM1	phosphoglycerate mutase 1 (brain)	-0.44305	-0.60065	-1.02915	-0.0674	-0.986183	-0.56525	-2.63672	-0.640983	-0.944617	-0.514783	-0.292117	-0.270917	-1.13128	-0.44735	0.0439	-0.198317
209747_at	Analyte 80	80	dp52	LUA-3847	epsilon	7043	TGFB3	transforming growth factor, beta 3	0.0249	-0.243567	0.1065	0.0267	-0.101667	0.316333	0.576333	0.2103	-0.402667	0.0016	-0.045	0.0763	0.330833	-0.164233	-0.2794	-0.338133
209364_at	Analyte 81	81	dp53	LUA-739	epsilon	572	BAD	BCL2-associated agonist of cell death	0.514783	0.311783	-0.876517	-0.00245	0.162717	0.0761	0.224683	-0.0455	0.442217	0.62615	0.0976	-0.19945	0.430383	0.20895	0.20395	0.0505
200670_at	Analyte 81	81	dp52	LUA-1129	epsilon	7494	XBP1	X-box binding protein 1	-3.1404	-1.74877	-2.04253	-2.56303	-0.816233	-0.791967	-0.393533	0.180367	-1.1363	-0.929933	0.057	-0.0077	-1.32223	-0.799333	-0.2812	-0.086
201158_at	Analyte 82	82	dp52	LUA-53	epsilon	4836	NMT1	N-myristoyltransferase 1	-0.094	0.292717	-0.38625	0.170717	-0.806017	-0.210983	-0.529683	0.555417	-0.427417	0.15555	-0.115783	-0.0646	0.27445	0.0259	0.100583	-0.0285
219485_s_at	Analyte 82	82	dp53	LUA-1307	epsilon	5716	PSMD10	proteasome (prosome, macropain) 26S subunit, non-ATPase, 10	-1.13035	-0.903683	-1.69875	-0.920617	-1.05075	-0.304517	-1.14512	-0.0905	0.141983	-0.201117	-0.520617	-0.44245	-0.540817	-0.0413	-0.219317	-0.0228
202109_at	Analyte 83	83	dp52	LUA-819	epsilon	23647	ARFIP2	ADP-ribosylation factor interacting protein 2	-0.941067	-0.276533	-1.12817	-0.520633	-0.767967	-0.195767	-0.607467	0.159533	0.160167	0.274133	-0.0217	-0.255467	0.2711	0.279867	0.0802	-0.0946
203884_s_at	Analyte 83	83	dp53	LUA-1142	epsilon	22841	RAB11FIP2	RAB11 family interacting protein 2 (class I)	-0.127333	-0.153767	0.0778	-0.242267	0.580867	0.1665	0.363067	0.0324	0.588467	-0.0726	0.3241	0.1853	-0.1329	0.0342	-0.0404	0.0109
202945_at	Analyte 84	84	dp53	LUA-571	epsilon	2356	FPGS	folylpolyglutamate synthase	0.497	0.4621	0.2948	0.379467	-0.332167	-0.0824	-0.0222	0.0757	1.08067	-0.375567	0.491433	-0.2838	0.748233	-0.359	0.0476	0.371233
202811_at	Analyte 84	84	dp52	LUA-858	epsilon	10617	STAMBP	STAM binding protein	0.6872	0.722333	0.5398	0.778	0.182233	0.0981	-0.0234	-0.141167	0.7151	0.0601	0.2076	-0.117767	0.436333	0.0296	0.0777	0.110867
204061_at	Analyte 85	85	dp52	LUA-3354	epsilon	5613	PRKX	protein kinase, X-linked	0.0779	0.39825	0.663183	0.210783	-0.0383	0.0367	0.906417	-0.334717	-0.119083	0.226617	0.0563	0.119317	0.456183	0.196283	-0.27805	-0.230483
206050_s_at	Analyte 85	85	dp53	LUA-682	epsilon	6050	RNH1	ribonuclease/angiogenin inhibitor 1	0.315533	0.0886	0.358267	0.3229	0.4763	-2.02903	0.476633	0.199033	-0.0477	-0.5181	0.0625	0.0373	-0.333333	-0.5507	-0.0341	-0.0747
221492_s_at	Analyte 86	86	dp53	LUA-4412	epsilon	64422	ATG3	ATG3 autophagy related 3 homolog (S. cerevisiae)	0.806667	0.000833	-0.910667	-0.560067	0.133233	-0.091	0.111467	-0.489633	0.412867	-0.0529	0.0857	-0.104433	-0.473367	0.1593	0.2378	-0.0135
202862_at	Analyte 86	86	dp52	LUA-4373	epsilon	2184	FAH	fumarylacetoacetate hydrolase (fumarylacetoacetase)	-1.34912	-0.563883	-1.86245	-1.22402	0.0406	0.254583	-0.0422	-0.222883	1.91445	1.33872	-0.0735	-0.220283	0.965383	0.727617	0.350917	0.100017
204725_s_at	Analyte 87	87	dp53	LUA-3078	epsilon	4690	NCK1	NCK adaptor protein 1	-0.929533	-0.0691	0.413033	-0.237333	0.237333	0.320533	0.426467	0.00667	-0.783533	-0.0162	0.0428	-0.0445	-0.520933	-0.4155	-0.150967	-0.1936
201136_at	Analyte 87	87	dp52	LUA-4351	epsilon	5355	PLP2	proteolipid protein 2 (colonic epithelium-enriched)	1.07303	0.4141	1.12753	0.147667	-0.119833	-0.0118	0.0599	-0.460833	-0.1978	0.1179	0.404833	1.5135	0.668533	-0.1468	0.2432	-0.244
209939_x_at	Analyte 88	88	dp53	LUA-3259	epsilon	8837	CFLAR	CASP8 and FADD-like apoptosis regulator	1.01605	-0.350917	1.25495	1.32815	0.848283	-0.490117	-0.364383	-0.13225	0.13295	-0.121783	-0.540383	-0.31565	-0.265817	-0.692417	-0.575717	0.296617
201416_at	Analyte 88	88	dp52	LUA-680	epsilon	6659	SOX4	SRY (sex determining region Y)-box 4	5.11437	1.83007	5.10643	4.9702	1.70137	1.6911	1.6748	0.5125	-1.23097	-1.32883	-0.9938	-0.394667	-1.3784	-1.16593	-0.770633	-0.9094
218595_s_at	Analyte 89	89	dp53	LUA-635	epsilon	55127	HEATR1	HEAT repeat containing 1	-0.677133	-0.557167	-2.42787	-0.756367	0.321433	-0.327367	-1.6838	0.252933	-1.8409	-2.62627	-1.6892	-0.631967	-0.844833	-0.978567	-1.3173	-0.015
204106_at	Analyte 89	89	dp52	LUA-92	epsilon	7016	TESK1	testis-specific kinase 1	0.822517	0.85045	1.90372	0.56855	0.910117	1.18058	2.30472	0.58945	1.86925	1.36515	1.09862	0.617017	0.92575	0.70415	1.13758	0.19215
212115_at	Analyte 90	90	dp52	LUA-3555	epsilon	90861	HN1L	hematological and neurological expressed 1-like	0.1009	0.177167	-0.142567	0.2356	-0.3094	-0.473667	-0.315867	-0.4436	-0.838133	-0.4329	-0.2327	-0.112367	-0.5262	-0.1173	-0.0349	0.0744
212880_at	Analyte 90	90	dp53	LUA-1315	epsilon	23335	WDR7	WD repeat domain 7	-0.112183	-0.145483	0.168117	0.0549	0.518117	0.378383	0.37945	0.0382	0.915617	0.17665	0.24925	0.18375	-0.00848	0.00652	0.287383	-0.0938
203848_at	Analyte 91	91	dp53	LUA-24	epsilon	10270	AKAP8	A kinase (PRKA) anchor protein 8	0.0854	0.596483	-0.564317	-0.210183	-0.00215	0.17965	-0.411483	0.28475	0.165517	-0.204917	-0.0705	0.36105	0.111717	-0.0896	0.182217	-0.157817
201628_s_at	Analyte 91	91	dp52	LUA-1273	epsilon	10670	RRAGA	Ras-related GTP binding A	-0.390117	-0.80195	-0.425617	-0.349817	-0.290717	-0.062	-0.65045	0.483917	-0.125817	0.197883	-0.22205	-0.094	0.0233	-0.152783	0.27435	-0.144217
204256_at	Analyte 92	92	dp52	LUA-3480	epsilon	79071	ELOVL6	ELOVL fatty acid elongase 6	-1.38743	-0.724333	-0.527467	-1.20767	-0.843	-1.2293	-1.31467	-1.1147	-0.9846	-0.0651	0.714833	0.5354	0.187467	0.416867	0.549367	0.855633
212811_x_at	Analyte 92	92	dp53	LUA-3340	epsilon	6509	SLC1A4	solute carrier family 1 (glutamate/neutral amino acid transporter), member 4	-0.061	-0.919133	0.545033	-0.2087	0.718467	0.8604	0.316333	0.5545	0.413067	-0.2199	-0.0664	-0.280767	-0.316433	-0.089	0.463467	0.0439
202324_s_at	Analyte 93	93	dp52	LUA-132	epsilon	64746	ACBD3	acyl-CoA binding domain containing 3	-0.65045	-0.331717	-0.808917	-0.408283	-0.230517	-0.183183	-0.413683	0.0336	-0.855483	-0.50425	-0.186683	-0.0429	-0.99145	-0.289183	-0.316383	-0.0101
221549_at	Analyte 93	93	dp53	LUA-340	epsilon	83743	GRWD1	glutamate-rich WD repeat containing 1	0.0249	0.546867	-1.3655	0.5101	-0.1267	-0.447267	-0.720533	-0.377533	-0.954667	-0.249733	-0.332	0.110367	-0.144833	-0.603367	-0.101433	-0.0716
204285_s_at	Analyte 94	94	dp52	LUA-136	epsilon	5366	PMAIP1	phorbol-12-myristate-13-acetate-induced protein 1	2.1404	1.1725	1.86767	1.47653	0.3695	0.329867	0.947267	0.1028	-0.0654	-0.213167	-0.119567	-0.0599	0.516133	-0.1753	0.913267	-0.1669
200887_s_at	Analyte 94	94	dp53	LUA-4495	epsilon	6772	STAT1	signal transducer and activator of transcription 1, 91kDa	-3.57343	-2.82927	-2.5195	-1.80747	-0.2906	-0.342167	-0.529533	-0.327567	0.0104	0.2158	-0.0021	-0.132	-1.4735	-0.169167	-1.46173	0.149067
206015_s_at	Analyte 95	95	dp53	LUA-469	epsilon	22887	FOXJ3	forkhead box J3	-0.2697	0.0619	0.8102	-0.652733	0.8871	1.24693	-0.329633	0.401433	0.3901	-0.1995	0.00977	-0.1447	-0.271867	-0.356967	0.0306	0.410333
202009_at	Analyte 95	95	dp52	LUA-551	epsilon	11344	TWF2	twinfilin, actin-binding protein, homolog 2 (Drosophila)	-0.30695	0.10595	-0.31925	0.0432	-0.530217	-0.145217	-0.560183	-0.00805	0.359217	0.0914	0.0826	-0.231783	0.487383	0.14595	0.39125	0.19925
206846_s_at	Analyte 96	96	dp52	LUA-838	epsilon	10013	HDAC6	histone deacetylase 6	-0.0674	0.2778	0.2308	0.00187	0.5151	0.548467	0.450567	0.348633	1.49023	1.39	0.4875	-0.3442	0.876733	0.6919	0.718567	0.131233
219363_s_at	Analyte 96	96	dp53	LUA-2032	epsilon	51001	MTERFD1	MTERF domain containing 1	0.331933	0.495267	-0.143067	0.862333	0.1348	0.668167	0.4393	0.405667	0.757933	0.4272	0.633133	-0.2869	0.270867	0.3997	-0.1012	0.467033
208711_s_at	Analyte 97	97	dp52	LUA-3735	epsilon	595	CCND1	cyclin D1	-0.1718	0.5035	-0.749367	0.455233	-0.0183	0.200067	-0.3148	-0.2746	-0.979733	-1.04607	-0.7364	-0.3013	-0.832933	-0.737033	-0.638567	-0.375433
219492_at	Analyte 97	97	dp53	LUA-1029	epsilon	26511	CHIC2	cysteine-rich hydrophobic domain 2	2.488	1.28343	3.6759	2.42987	3.36853	1.19073	2.79147	0.937967	1.13847	-0.514733	-0.211533	-0.211367	-0.2518	0.606333	-0.230167	-0.157233
201087_at	Analyte 98	98	dp52	LUA-94	epsilon	5829	PXN	paxillin	2.26223	1.172	2.3941	2.16413	1.47797	1.28667	1.3401	0.792733	0.0344	0.0992	0.659233	0.452567	0.263	-0.406467	0.439033	0.193
201498_at	Analyte 98	98	dp53	LUA-150	epsilon	7874	USP7	ubiquitin specific peptidase 7 (herpes virus-associated)	-0.364233	-0.0645	-0.895933	-0.199867	0.000267	0.144	0.108967	0.3886	-0.309433	-0.0141	-0.0108	-0.218633	-0.1323	0.567267	0.6758	-0.0563
217950_at	Analyte 99	99	dp53	LUA-665	epsilon	51070	NOSIP	nitric oxide synthase interacting protein	-0.222117	-1.32532	-0.15655	0.155183	-0.26805	-0.664883	-0.198883	-0.76625	-0.234117	0.169283	-0.14225	-0.164217	0.270683	0.633817	1.09888	0.691283
202738_s_at	Analyte 99	99	dp52	LUA-677	epsilon	5257	PHKB	phosphorylase kinase, beta	-0.191833	-0.088	-0.348967	-0.414867	-0.5007	-0.00733	-0.582567	0.0625	0.6133	0.569833	0.101367	-0.1628	0.119767	-0.1019	-0.0825	-0.0089
209095_at	Analyte 100	100	dp53	LUA-56	epsilon	1738	DLD	dihydrolipoamide dehydrogenase	-0.3403	-0.3089	-0.735967	-0.519033	-0.244467	-0.4801	-0.253233	0.150167	-0.100367	0.0116	-0.0395	0.123467	-0.237733	-0.1449	-0.0291	0.1707
214062_x_at	Analyte 100	100	dp52	LUA-3102	epsilon	4793	NFKBIB	nuclear factor of kappa light polypeptide gene enhancer in B-cells inhibitor, beta	0.3211	0.520567	0.230033	0.608767	1.0296	1.08237	0.714433	0.588633	-0.171633	-0.759567	-0.168267	-0.282733	-0.444767	-0.3554	-0.480167	-0.115367
207842_s_at	Analyte 101	101	dp52	LUA-855	epsilon	22794	CASC3	cancer susceptibility candidate 3	0.0252	-0.1874	0.0938	0.0269	0.944067	1.18237	0.8178	0.9711	0.705533	0.2562	-0.1273	-0.140767	-0.204767	-0.123833	0.3868	-0.0118
217496_s_at	Analyte 101	101	dp53	LUA-4498	epsilon	3416	IDE	insulin-degrading enzyme	0.0589	-0.12455	-0.211617	-0.00892	0.0981	0.0427	0.18905	0.192183	-0.302317	-0.804117	0.00102	-0.00648	-0.622817	-0.56295	-0.251383	-0.0523
205153_s_at	Analyte 102	102	dp53	LUA-3755	epsilon	958	CD40	CD40 molecule, TNF receptor superfamily member 5	0.49275	0.454283	1.24442	0.133017	0.314217	-0.52625	0.309083	-0.198883	0.0228	0.730183	0.165183	0.68625	1.18905	0.386517	-0.0821	-0.130883
200617_at	Analyte 102	102	dp52	LUA-1222	epsilon	9761	MLEC	malectin	-1.4697	-0.633433	-1.98677	-1.21897	-1.47703	-0.6887	-0.9688	0.0622	-0.722767	-0.287733	-0.0961	-0.0395	-0.216533	-0.1193	0.0401	0.0536
207034_s_at	Analyte 103	103	dp52	LUA-4176	epsilon	2736	GLI2	GLI family zinc finger 2	0.0391	0.166217	0.214683	-0.0741	-0.123917	0.098	0.352317	0.0167	0.0401	0.17275	0.270483	0.150783	0.67685	0.15565	0.0391	0.11585
209161_at	Analyte 103	103	dp53	LUA-623	epsilon	9128	PRPF4	PRP4 pre-mRNA processing factor 4 homolog (yeast)	0.0989	0.107533	-0.849633	-0.136667	-0.189633	-0.5852	-0.395733	-0.434433	-1.03173	-0.7488	0.194967	0.1553	-0.528733	-0.0504	-0.211033	0.1528
204825_at	Analyte 104	104	dp53	LUA-767	epsilon	9833	MELK	maternal embryonic leucine zipper kinase	-0.639867	-0.740533	-0.7116	-0.6813	-0.560033	-1.03323	-0.660267	-1.1212	-1.07327	-0.4631	0.0158	0.0114	-0.663333	-0.0499	-0.0354	0.0397
200083_at	Analyte 104	104	dp52	LUA-1115	epsilon	23326	USP22	ubiquitin specific peptidase 22	0.0287	0.145667	-0.0356	-0.0599	0.0909	-0.254667	-0.0241	-0.236267	-0.0365	0.0227	0.02	-0.0118	-0.0241	0.125233	0.101467	0.104867
201763_s_at	Analyte 105	105	dp53	LUA-3953	epsilon	1616	DAXX	death-domain associated protein	-0.854	0.3009	-0.2856	0.175833	-0.434367	-0.191167	-0.240633	-0.354367	-0.183233	0.0424	0.2237	-0.162033	0.287	-0.0182	-0.196533	0.910567
200929_at	Analyte 105	105	dp52	LUA-4516	epsilon	10972	TMED10	transmembrane emp24-like trafficking protein 10 (yeast)	-1.07667	-0.7127	-0.836333	-1.17693	-0.4748	-0.182367	-0.193567	-0.053	-0.557667	-0.3782	-0.5828	-0.144733	-1.11997	-0.336133	-0.350667	-0.562
202230_s_at	Analyte 106	106	dp52	LUA-14	epsilon	10523	CHERP	calcium homeostasis endoplasmic reticulum protein	0.0533	0.257417	-0.78215	0.27365	-0.22765	-0.0713	-0.10425	-0.0104	-0.582717	-0.458683	-0.18965	-0.0945	-0.326183	-0.204583	-0.127517	0.0426
205398_s_at	Analyte 106	106	dp53	LUA-3785	epsilon	4088	SMAD3	SMAD family member 3	1.45363	0.8624	0.384967	1.49433	2.44813	1.72507	2.22897	0.177933	0.6644	0.202467	-0.148367	-0.2983	0.0908	0.481533	0.167467	-0.2411
204369_at	Analyte 107	107	dp52	LUA-3187	epsilon	5290	PIK3CA	phosphoinositide-3-kinase, catalytic, alpha polypeptide	0.997483	0.59425	1.65378	0.90485	0.937017	0.88835	0.984217	0.203683	-0.0805	-0.0344	0.258817	0.798483	0.25445	0.25335	0.448783	0.13265
205573_s_at	Analyte 108	108	dp53	LUA-3790	epsilon	51375	SNX7	sorting nexin 7	0.553517	0.123383	0.705617	-0.173283	0.553583	0.425517	0.364583	-0.627183	-0.0128	-0.0125	-0.757317	-1.04692	0.18885	0.32095	-1.16598	-0.345317
204985_s_at	Analyte 108	108	dp52	LUA-4005	epsilon	79090	TRAPPC6A	trafficking protein particle complex 6A	-0.471167	0.320667	0.3234	0.0804	-0.680567	-0.0312	-0.0119	-0.0471	0.822533	1.50937	1.0659	1.09163	1.54423	0.994867	1.76663	0.4898
212255_s_at	Analyte 109	109	dp52	LUA-674	epsilon	27032	ATP2C1	ATPase, Ca++ transporting, type 2C, member 1	0.397217	-0.174717	0.198817	0.12275	-0.139317	0.280917	-0.231183	0.457883	-0.586117	-0.136683	0.10005	-0.0651	-0.0463	-0.120117	0.0115	0.520717
218399_s_at	Analyte 109	109	dp53	LUA-595	epsilon	55038	CDCA4	cell division cycle associated 4	-0.893033	-2.91673	-0.823367	-0.830733	-1.0667	-1.30237	-1.266	-1.35987	-1.30753	-1.4458	-1.1819	0.0971	-2.0094	-1.1393	-0.393567	-1.1487
212054_x_at	Analyte 110	110	dp53	LUA-1288	epsilon	23061	TBC1D9B	TBC1 domain family, member 9B (with GRAM domain)	0.509983	-0.03	-0.37825	0.432183	0.442717	-0.471983	0.506283	0.237083	0.420083	-0.36715	-0.319783	0.027	-0.173817	-0.57445	-0.132283	0.0236
201671_x_at	Analyte 110	110	dp52	LUA-1051	epsilon	9097	USP14	ubiquitin specific peptidase 14 (tRNA-guanine transglycosylase)	-0.387467	0.3011	-0.105433	-0.167867	-0.749633	-0.5956	-0.606667	-0.690667	-0.349033	0.3753	0.494633	0.130033	0.637333	0.615633	0.343267	-0.044
202630_at	Analyte 111	111	dp52	LUA-964	epsilon	10513	APPBP2	amyloid beta precursor protein (cytoplasmic tail) binding protein 2	-0.208767	-0.267667	-0.4975	-0.413233	-0.5189	-0.562133	-0.691633	-0.416567	0.9955	1.2091	0.502067	0.0783	0.9969	1.09987	0.773433	0.0192
218742_at	Analyte 112	112	dp53	LUA-146	epsilon	64428	NARFL	nuclear prelamin A recognition factor-like	-0.0259	0.2402	1.15437	0.169967	-0.2141	-0.120067	0.0317	0.3143	0.463233	0.652333	0.195733	0.3559	0.9942	0.511567	0.239667	0.120133
201788_at	Analyte 113	113	dp53	LUA-68	epsilon	11325	DDX42	DEAD (Asp-Glu-Ala-Asp) box polypeptide 42	-0.163767	0.723467	-0.189433	-0.477933	-0.215367	0.3211	-0.7894	0.621033	0.523767	0.169467	0.3741	-0.0291	-0.0735	0.1654	0.251633	0.147533
200789_at	Analyte 113	113	dp52	LUA-3474	epsilon	1891	ECH1	enoyl CoA hydratase 1, peroxisomal	-1.1263	-0.603633	-1.00523	-0.609867	-1.0752	-1.18127	-0.9175	-1.02847	0.830233	0.946433	-0.0414	0.105133	0.867267	0.691567	0.527267	0.205967
201833_at	Analyte 114	114	dp52	LUA-997	epsilon	3066	HDAC2	histone deacetylase 2	0.0358	-0.152	-0.313167	0.1177	-0.237867	-0.118667	-0.301667	0.2294	-0.331733	-0.2863	-0.0185	-0.0594	-0.409667	-0.303767	-0.332867	-0.0482
204549_at	Analyte 114	114	dp53	LUA-775	epsilon	9641	IKBKE	inhibitor of kappa light polypeptide gene enhancer in B-cells, kinase epsilon	-0.7386	-0.1936	-0.8292	-0.484067	-0.497667	1.33113	-0.865167	-0.145267	-0.8191	-0.219433	-0.0864	-0.1832	-0.539133	-0.501433	-0.210467	-0.113133
216598_s_at	Analyte 115	115	dp53	LUA-3724	epsilon	6347	CCL2	chemokine (C-C motif) ligand 2	0.495517	1.76852	0.726717	0.177383	0.28245	0.0896	0.157217	0.36105	0.0329	0.234217	0.00418	0.763583	0.39845	0.21315	-0.0474	-0.0903
203277_at	Analyte 115	115	dp52	LUA-3959	epsilon	1676	DFFA	DNA fragmentation factor, 45kDa, alpha polypeptide	0.709683	0.52995	0.927383	0.60415	0.64555	0.683417	0.837017	0.325483	0.649083	0.21455	-0.188383	0.0209	0.581317	0.198183	-0.0618	-0.0352
203465_at	Analyte 116	116	dp52	LUA-681	epsilon	9801	MRPL19	mitochondrial ribosomal protein L19	-0.290133	0.0625	-0.6181	-0.147633	-0.428433	-0.0654	-0.296233	-0.301633	-0.0965	-0.4568	0.057	0.138833	-0.234867	-0.157033	-0.234267	-0.0601
40829_at	Analyte 116	116	dp53	LUA-2036	epsilon	23038	WDTC1	WD and tetratricopeptide repeats 1	0.761383	-0.45515	0.54855	0.270917	0.906717	0.735917	0.857283	0.231717	1.14528	2.18632	0.38595	0.0434	1.06725	0.789983	0.856817	0.17075
56197_at	Analyte 117	117	dp53	LUA-4094	epsilon	57048	PLSCR3	phospholipid scramblase 3	0.990517	0.533983	1.00885	0.727317	0.12345	0.31435	-0.00392	0.237683	0.666317	0.592717	0.358383	-0.0119	0.957783	0.62335	0.76385	-0.14635
212287_at	Analyte 117	117	dp52	LUA-3806	epsilon	23512	SUZ12	suppressor of zeste 12 homolog (Drosophila)	-0.241333	0.0311	-0.678767	-0.2025	-0.2901	-0.4218	-0.228	-0.216467	-0.1048	-0.0884	0.215933	0.0799	0.0517	0.2619	-0.1591	-0.0373
203575_at	Analyte 118	118	dp52	LUA-1213	epsilon	1459	CSNK2A2	casein kinase 2, alpha prime polypeptide	0.0907	0.833617	0.842517	0.777617	0.82905	0.798883	0.780283	0.0586	0.955317	-0.0605	0.36005	0.303483	0.278817	-0.0224	0.264317	-0.00542
212206_s_at	Analyte 118	118	dp53	LUA-704	epsilon	94239	H2AFV	H2A histone family, member V	0.107033	0.2067	-0.187133	-0.6469	-0.718733	-0.7771	-0.709767	0.348533	-0.521	0.4122	0.336633	1.22553	0.826933	0.177567	0.397	0.0558
218039_at	Analyte 119	119	dp53	LUA-928	epsilon	51203	NUSAP1	nucleolar and spindle associated protein 1	-1.59203	-1.4958	-1.8072	-2.05677	-0.664167	-0.906467	-1.06787	-0.944467	-0.769833	-0.0108	-0.0051	0.105733	-0.368733	0.253233	0.0666	0.0976
213191_at	Analyte 119	119	dp52	LUA-3860	epsilon	148022	TICAM1	toll-like receptor adaptor molecule 1	1.30173	0.6775	2.07137	1.13877	1.54007	1.1483	1.4014	0.263667	-0.0949	0.0245	-0.416633	-0.1967	-0.1404	-0.289133	-0.1241	-0.075
213689_x_at	Analyte 120	120	dp53	LUA-1243	epsilon	388650	FAM69A	family with sequence similarity 69, member A	-1.27027	-0.740667	1.5495	0.1178	-0.9818	-0.494367	0.6187	-0.426567	1.4962	1.4748	-0.297033	0.958833	1.3097	1.1531	0.690533	0.319833
201729_s_at	Analyte 120	120	dp52	LUA-334	epsilon	9703	KIAA0100	KIAA0100	0.393433	0.711367	-0.898633	-0.1751	0.6911	0.802867	0.138733	0.744	-0.839567	-1.1491	-0.310933	-0.508967	-0.8148	-0.8692	-0.234333	0.0682
201014_s_at	Analyte 121	121	dp52	LUA-4179	epsilon	10606	PAICS	phosphoribosylaminoimidazole carboxylase, phosphoribosylaminoimidazole succinocarboxamide synthetase	-1.05592	-0.110283	-1.51668	-0.791917	-0.40865	0.220717	-0.68655	-0.28485	-0.86115	-2.51232	-0.883617	-0.842883	-1.59638	-0.670517	-1.35318	0.226217
213324_at	Analyte 121	121	dp53	LUA-3797	epsilon	6714	SRC	v-src sarcoma (Schmidt-Ruppin A-2) viral oncogene homolog (avian)	0.00283	-0.839233	-0.3087	0.456467	0.294333	1.03147	0.794767	1.64637	-0.207767	1.21793	0.3495	0.244733	-0.143933	-0.835733	1.0365	-0.259833
211518_s_at	Analyte 122	122	dp53	LUA-3682	epsilon	652	BMP4	bone morphogenetic protein 4	-1.40623	-1.86013	-1.1958	-0.557633	-0.625633	-0.147333	-0.0745	0.3804	-1.38117	-1.36407	-0.513333	0.424467	0.207567	-0.7036	0.1415	-0.260667
204252_at	Analyte 122	122	dp52	LUA-391	epsilon	1017	CDK2	cyclin-dependent kinase 2	-1.216	-0.916667	-1.0563	-1.14603	-2.054	-1.48107	-1.41397	-1.0358	-1.46777	-0.423667	-0.428167	0.0375	-1.19327	-0.548467	-0.828467	-0.102067
218995_s_at	Analyte 123	123	dp52	LUA-3980	epsilon	1906	EDN1	endothelin 1	0.0443	0.544983	0.601383	0.319417	-0.383083	-0.226283	1.01458	-0.428383	-0.478617	0.183783	0.0953	-0.00802	0.876383	0.0109	-0.08	-0.20145
212166_at	Analyte 123	123	dp53	LUA-650	epsilon	23039	XPO7	exportin 7	-0.516833	-2.11477	-1.5671	-1.79773	0.0908	0.0973	-0.0806	-0.6383	-0.142733	-0.386367	-0.280267	0.264533	-1.04893	-0.313733	-0.160733	0.0452
220643_s_at	Analyte 124	124	dp53	LUA-805	epsilon	55179	FAIM	Fas apoptotic inhibitory molecule	0.351367	-1.35923	-0.260233	0.266633	-0.1648	-0.860567	0.0183	-1.1013	-0.370033	0.532233	0.0923	0.251867	-0.498767	-0.479967	0.177533	0.204067
201778_s_at	Analyte 124	124	dp52	LUA-474	epsilon	9813	KIAA0494	KIAA0494	-0.2066	0.2259	0.0569	-0.5343	-1.02297	-0.8434	-0.769267	-0.271867	0.019	0.574033	0.375933	0.2592	0.680767	0.561833	0.2091	-0.1319
219076_s_at	Analyte 125	125	dp53	LUA-4395	epsilon	5827	PXMP2	peroxisomal membrane protein 2, 22kDa	-0.2202	-1.0041	-1.2344	-0.414567	-1.59283	-1.24633	-1.50007	-0.9067	0.480067	0.291433	-0.453367	0.120633	0.339367	0.7247	0.0424	0.0497
201471_s_at	Analyte 125	125	dp52	LUA-3793	epsilon	8878	SQSTM1	sequestosome 1	0.842567	0.439567	1.13313	0.8677	1.3645	1.05323	1.07433	0.840633	0.695967	-0.1842	-0.588167	-0.263567	-0.0456	-0.321167	-0.6275	-0.284133
200989_at	Analyte 126	126	dp52	LUA-4240	epsilon	3091	HIF1A	hypoxia inducible factor 1, alpha subunit (basic helix-loop-helix transcription factor)	0.273267	-0.0783	0.190267	-0.0284	0.270933	0.121567	0.2538	-0.0002	0.2496	0.1489	0.0749	0.116833	0.000833	0.275967	-0.1112	-0.0979
203342_at	Analyte 126	126	dp53	LUA-847	epsilon	10245	TIMM17B	translocase of inner mitochondrial membrane 17 homolog B (yeast)	0.4273	-0.865167	0.1748	0.595533	0.770367	0.201433	0.4514	-1.1218	0.2445	0.262633	-0.376567	0.107733	0.5382	0.189167	-0.815	-0.293033
209367_at	Analyte 127	127	dp53	LUA-4420	epsilon	6813	STXBP2	syntaxin binding protein 2	1.07655	-1.54775	1.46752	0.63805	-0.77525	0.659617	0.979683	-0.177383	1.73505	1.81572	-0.54455	-0.524717	1.75932	1.22678	0.525083	-0.172717
202749_at	Analyte 127	127	dp52	LUA-982	epsilon	7485	WRB	tryptophan rich basic protein	0.338233	0.731967	0.696167	0.7448	1.00027	-0.0096	-0.106467	0.318533	0.110667	-0.146833	0.651067	0.0831	-0.576533	-0.183633	0.37	0.139733
203565_s_at	Analyte 128	128	dp53	LUA-3037	epsilon	4331	MNAT1	menage a trois homolog 1, cyclin H assembly factor (Xenopus laevis)	0.3397	0.1885	-0.210367	0.2616	0.137867	0.0763	0.0703	-0.159633	0.5586	-0.190733	-0.0999	-0.00347	-0.1201	-0.130467	-0.239833	-0.112667
212765_at	Analyte 129	129	dp52	LUA-3	epsilon	23271	CAMSAP2	calmodulin regulated spectrin-associated protein family, member 2	1.9066	1.12043	2.14407	1.34963	1.16547	0.386933	1.669	-0.0883	1.34177	0.781033	0.4888	0.526667	1.158	0.1177	0.1416	-0.156567
202854_at	Analyte 129	129	dp53	LUA-1097	epsilon	3251	HPRT1	hypoxanthine phosphoribosyltransferase 1	-0.9566	-1.3505	-0.688333	-1.4636	-0.9413	-0.1602	-1.4032	-0.6695	-2.7363	-1.94337	-1.03677	-0.181467	-1.55177	-0.468867	-0.2663	0.0111
202986_at	Analyte 130	130	dp52	LUA-339	epsilon	9915	ARNT2	aryl-hydrocarbon receptor nuclear translocator 2	0.228217	0.384283	1.59528	0.367883	0.50485	-0.680517	0.47405	0.0735	-0.288283	0.616283	0.208383	0.839717	0.91675	0.698017	0.69915	0.475217
209567_at	Analyte 130	130	dp53	LUA-4049	epsilon	23212	RRS1	RRS1 ribosome biogenesis regulator homolog (S. cerevisiae)	-0.2777	0.168967	-0.427667	-0.225667	-1.28503	-0.208867	-0.6683	-0.6226	-0.560267	-1.0822	-0.735333	-0.324667	-1.1416	-1.43813	-1.25363	0.436433
219384_s_at	Analyte 131	131	dp53	LUA-2006	epsilon	23536	ADAT1	adenosine deaminase, tRNA-specific 1	0.484333	0.839467	0.9828	0.0641	0.0228	-0.0676	0.0638	-0.322267	-0.1561	0.096	0.591767	0.5751	0.520467	0.1745	0.0199	-0.0547
200053_at	Analyte 131	131	dp52	LUA-407	epsilon	9552	SPAG7	sperm associated antigen 7	-0.1051	0.279067	-0.359733	0.0733	0.526667	0.748767	0.4484	0.5356	0.515267	0.494167	0.0467	-0.115733	0.144633	0.0746	0.347633	0.0205
212644_s_at	Analyte 132	132	dp52	LUA-856	epsilon	93487	MAPK1IP1L	mitogen-activated protein kinase 1 interacting protein 1-like	0.231217	0.176083	0.0144	0.0524	0.410383	0.098	0.10305	-0.11565	-0.547983	-0.00085	-0.0485	0.271217	-0.083	0.0634	0.0886	-0.110583
218206_x_at	Analyte 132	132	dp53	LUA-865	epsilon	51282	SCAND1	SCAN domain containing 1	0.1961	-0.74	0.0493	0.2986	-0.0785	-0.356	-0.0253	-0.3364	0.298467	0.4807	0.0559	-0.00517	0.391067	0.231867	-0.124767	-0.0433
209215_at	Analyte 133	133	dp53	LUA-4393	epsilon	10227	MFSD10	major facilitator superfamily domain containing 10	1.15625	-0.53655	0.970283	-0.880817	0.0452	-0.124417	0.309283	0.692417	-0.0807	1.13062	1.74862	-0.12875	0.25635	0.0967	0.368217	0.120117
202911_at	Analyte 133	133	dp52	LUA-1330	epsilon	2956	MSH6	mutS homolog 6 (E. coli)	-0.773767	-0.561433	-1.7337	-0.482967	-1.29933	-1.12023	-1.27553	-1.1391	-1.231	-0.809267	-0.531167	0.197	-0.428533	-0.0784	-0.0871	0.218933
209029_at	Analyte 134	134	dp53	LUA-873	epsilon	50813	COPS7A	COP9 constitutive photomorphogenic homolog subunit 7A (Arabidopsis)	-1.07575	-1.53195	-1.18552	0.489117	-0.33815	-0.471483	-1.10088	0.66025	0.978283	-0.516983	0.0822	-0.372383	-0.599383	-0.678783	-0.664917	-0.693917
202954_at	Analyte 134	134	dp52	LUA-1176	epsilon	11065	UBE2C	ubiquitin-conjugating enzyme E2C	-0.735367	-2.46433	-0.5865	-2.21633	-0.127467	-0.6824	-0.5884	-0.965067	-0.885867	-0.0978	-0.155733	-0.0485	0.0529	0.0893	-0.245233	0.0837
218034_at	Analyte 135	135	dp53	LUA-703	epsilon	51024	FIS1	fission 1 (mitochondrial outer membrane) homolog (S. cerevisiae)	0.143417	0.209817	0.657683	0.660983	-0.71485	0.468483	-0.244917	1.30808	0.95225	0.853417	0.0191	-0.76595	0.0973	0.203383	-0.740483	0.349117
203285_s_at	Analyte 135	135	dp52	LUA-1302	epsilon	9653	HS2ST1	heparan sulfate 2-O-sulfotransferase 1	-0.313467	-0.0645	0.108767	-0.582867	1.15823	0.151733	0.7519	-0.310433	0.268833	-0.158767	0.317533	0.724	-0.3866	-0.432967	0.587667	-0.035
218375_at	Analyte 136	136	dp53	LUA-5	epsilon	53343	NUDT9	nudix (nucleoside diphosphate linked moiety X)-type motif 9	-0.0438	0.863367	-0.383333	-0.127767	0.100533	-0.0698	0.006	0.1629	0.1454	0.047	0.00597	0.0623	-0.415967	-0.0406	-0.0354	0.145
212300_at	Analyte 136	136	dp52	LUA-486	epsilon	200081	TXLNA	taxilin alpha	-0.167633	-0.116867	-0.349833	-0.103567	-0.430267	-0.6244	-0.3438	-0.5279	-0.589667	-0.1517	0.0405	0.0234	0.0109	0.0574	-0.117033	0.0947
200621_at	Analyte 137	137	dp53	LUA-851	epsilon	1465	CSRP1	cysteine and glycine-rich protein 1	1.25387	0.194467	1.17063	0.5048	-0.0743	-0.686367	0.696833	0.1161	-0.5699	-0.705233	-0.109933	-0.1662	-0.106233	0.538833	0.385533	-0.0248
200666_s_at	Analyte 137	137	dp52	LUA-862	epsilon	3337	DNAJB1	DnaJ (Hsp40) homolog, subfamily B, member 1	0.7973	-0.5974	0.803733	0.270967	0.378433	-0.514333	0.062	-0.1038	-0.6803	0.215633	0.0929	-0.0883	0.0695	0.0333	0.106433	0.0626
219051_x_at	Analyte 138	138	dp53	LUA-4021	epsilon	79006	METRN	meteorin, glial cell differentiation regulator	-0.5975	0.5898	-0.752433	0.386167	-0.623233	-0.125433	-1.02483	-0.222033	-0.725433	0.2547	1.07023	-0.411733	0.631067	0.117667	-0.257067	0.696433
202633_at	Analyte 138	138	dp52	LUA-787	epsilon	11073	TOPBP1	topoisomerase (DNA) II binding protein 1	-0.683817	-1.27028	-0.0748	-1.37752	-0.289217	-0.709517	-0.394883	-0.672717	-0.880383	0.0229	0.308217	0.123117	0.127017	0.293083	0.0876	-0.0845
200045_at	Analyte 139	139	dp52	LUA-523	epsilon	23	ABCF1	ATP-binding cassette, sub-family F (GCN20), member 1	-0.328833	0.0287	-0.2783	0.00187	-0.0995	-0.0597	-0.262633	0.0469	-0.3899	-0.317567	-0.0963	0.1307	-0.280567	-0.255967	0.219533	0.201467
203054_s_at	Analyte 139	139	dp53	LUA-864	epsilon	6988	TCTA	T-cell leukemia translocation altered gene	0.268733	0.397367	0.1778	0.897033	-0.546733	-0.0075	-0.0201	0.196067	0.982933	0.825633	1.32157	0.279433	0.929767	0.7631	1.60477	-0.161
201212_at	Analyte 140	140	dp52	LUA-3590	epsilon	5641	LGMN	legumain	-0.1	0.240467	-0.327767	0.167767	-0.2038	-0.390967	-0.357033	-0.2658	-0.629867	-0.954233	-0.0417	-0.1061	-0.563233	-0.207333	0.1892	0.0742
212997_s_at	Analyte 140	140	dp53	LUA-984	epsilon	11011	TLK2	tousled-like kinase 2	0.414033	0.254733	1.602	-0.365933	1.7045	1.4398	1.3331	0.925067	1.6369	1.20557	-0.000267	0.2615	0.231367	-0.399233	0.159233	0.507433
212795_at	Analyte 141	141	dp53	LUA-853	epsilon	23325	KIAA1033	KIAA1033	0.951933	0.525967	0.780133	0.809233	0.866033	0.638567	0.7544	0.488	0.836367	0.269633	0.303033	0.3053	-0.005	0.117433	0.3718	0.197167
204748_at	Analyte 141	141	dp52	LUA-3425	epsilon	5743	PTGS2	prostaglandin-endoperoxide synthase 2 (prostaglandin G/H synthase and cyclooxygenase)	-0.7894	-0.550933	0.286233	0.102133	-0.023	0.2071	-0.5916	-0.361667	-0.361067	-0.4148	-0.5544	-0.247233	-0.1284	-0.7628	-0.709067	0.169833
209015_s_at	Analyte 142	142	dp53	LUA-3067	epsilon	10049	DNAJB6	DnaJ (Hsp40) homolog, subfamily B, member 6	-0.1474	-0.135433	-0.328333	-0.141067	0.320667	0.00593	0.319033	-1.44607	-0.158167	-0.201033	-0.639467	-0.296333	-1.11093	-0.5371	-0.739733	-0.418167
210145_at	Analyte 142	142	dp52	LUA-3227	epsilon	5321	PLA2G4A	phospholipase A2, group IVA (cytosolic, calcium-dependent)	1.23135	0.91325	1.32202	0.543483	-0.0886	-0.406383	0.700883	-0.270817	-0.382183	1.00045	0.77255	0.521017	1.43782	0.970083	0.37135	0.271483
200768_s_at	Analyte 143	143	dp52	LUA-3011	epsilon	4144	MAT2A	methionine adenosyltransferase II, alpha	-0.166967	0.240167	-0.2496	-0.147933	-0.689733	-0.481333	-0.310333	-0.351833	-0.5265	-0.6718	0.0752	0.266967	-0.278133	-0.0758	-0.2239	-0.0762
221060_s_at	Analyte 143	143	dp53	LUA-3870	epsilon	7099	TLR4	toll-like receptor 4	0.29645	0.689117	1.25382	0.37875	0.33485	5e-05	0.135117	-0.214417	-0.281517	-0.0736	0.22865	1.21602	-0.14035	-0.0437	0.212183	-0.191417
201620_at	Analyte 144	144	dp52	LUA-383	epsilon	8720	MBTPS1	membrane-bound transcription factor peptidase, site 1	-0.0597	0.113467	0.1045	0.0819	0.7543	1.1028	0.839667	0.7386	-0.023	0.0325	0.0151	0.061	-0.1836	-0.247767	0.244233	0.113133
212458_at	Analyte 145	145	dp53	LUA-485	epsilon	200734	SPRED2	sprouty-related, EVH1 domain containing 2	0.370233	-0.0465	0.945467	-1.52253	0.768167	0.530567	0.3368	0.0541	-3.93503	-3.11	-0.0643	0.512033	-2.0357	-0.964167	-0.342333	0.0399
204937_s_at	Analyte 145	145	dp52	LUA-586	epsilon	10782	ZNF274	zinc finger protein 274	1.20902	0.897517	1.09672	1.40285	0.58725	0.442117	0.738317	0.141883	-0.309283	-0.259483	0.616717	0.512817	-0.0239	-0.149517	0.258317	-0.0959
201560_at	Analyte 146	146	dp52	LUA-4440	epsilon	25932	CLIC4	chloride intracellular channel 4	-0.484067	-1.09723	-0.237167	-0.6296	-0.1442	-1.0096	-0.337933	-0.239033	0.469367	0.4593	0.1039	-2.74313	-0.0213	-0.0853	0.0113	0.0648
202889_x_at	Analyte 146	146	dp53	LUA-3327	epsilon	9053	MAP7	microtubule-associated protein 7	-0.0837	1.96515	-2.68758	-0.21455	-2.78952	-0.600083	-0.225917	-0.0288	-2.55898	-2.36885	-2.55818	-2.54742	0.462817	0.068	0.0919	0.165983
219270_at	Analyte 147	147	dp53	LUA-2031	epsilon	79094	CHAC1	ChaC, cation transport regulator homolog 1 (E. coli)	3.1278	0.354367	1.55983	2.52023	0.818367	-0.6184	0.3744	-0.1689	-1.0017	0.1759	0.8065	0.109367	3.4274	0.2741	0.812367	0.843667
208624_s_at	Analyte 147	147	dp52	LUA-4009	epsilon	1981	EIF4G1	eukaryotic translation initiation factor 4 gamma, 1	0.294933	0.521167	0.1322	0.1742	-0.144633	0.313267	0.516733	0.150233	-0.6162	-0.8751	-0.226267	0.524233	-0.8452	-0.321767	-0.2101	-0.620367
205504_at	Analyte 148	148	dp52	LUA-3691	epsilon	695	BTK	Bruton agammaglobulinemia tyrosine kinase	-0.1679	-0.309333	-0.013	-0.0611	-0.059	-0.1243	0.00403	0.0064	0.0676	-0.0272	-0.2252	-0.189033	-0.0302	-0.0747	0.0098	-0.0268
201058_s_at	Analyte 149	149	dp52	LUA-3070	epsilon	10398	MYL9	myosin, light chain 9, regulatory	0.82415	1.31082	0.994717	0.92675	-0.0757	-0.10565	0.590683	-0.534383	1.25685	0.841617	-0.282317	0.10995	1.40838	0.534617	-0.748517	-0.219383
218104_at	Analyte 149	149	dp53	LUA-186	epsilon	54881	TEX10	testis expressed 10	0.495733	0.5263	0.0563	0.615333	0.217133	0.0047	0.3707	-0.101133	-1.3695	-1.22353	-0.228367	-0.181733	-0.6887	-0.627633	-0.779467	0.0184
200830_at	Analyte 150	150	dp52	LUA-3390	epsilon	5708	PSMD2	proteasome (prosome, macropain) 26S subunit, non-ATPase, 2	0.6487	0.223533	1.15183	0.352033	0.648133	0.479833	0.431633	0.1005	-0.974567	-0.749933	-0.5171	-0.4771	-0.402033	-0.455933	-0.0289	-0.0726
219711_at	Analyte 150	150	dp53	LUA-3878	epsilon	54807	ZNF586	zinc finger protein 586	-0.0954	2.81467	0.6371	-0.557467	0.185967	-2.90923	3.08373	2.93093	2.19497	-0.2808	2.33583	-0.3471	0.315567	0.109	-2.4929	0.399133
200614_at	Analyte 151	151	dp52	LUA-3922	epsilon	1213	CLTC	clathrin, heavy chain (Hc)	-0.125617	-0.526183	-0.284483	-0.347683	0.18235	0.13745	-0.34165	0.0775	-0.0772	0.104217	0.00925	-0.90005	-0.27505	0.0167	0.00752	0.113683
205039_s_at	Analyte 151	151	dp53	LUA-4329	epsilon	10320	IKZF1	IKAROS family zinc finger 1 (Ikaros)	-0.0502	2.54088	1.01315	2.59738	2.92455	2.53948	2.24555	5.51298	3.02775	2.63778	2.84152	1.37385	0.222083	2.78912	-0.047	2.71245
213419_at	Analyte 152	152	dp53	LUA-3254	epsilon	323	APBB2	amyloid beta (A4) precursor protein-binding, family B, member 2	0.329233	0.310233	0.2894	0.547267	0.348833	0.194967	0.867533	0.690433	0.859333	0.593567	0.3432	0.171133	0.722433	0.0164	0.4282	-0.0638
202282_at	Analyte 152	152	dp52	LUA-661	epsilon	3028	HSD17B10	hydroxysteroid (17-beta) dehydrogenase 10	-0.1217	-0.152133	-0.785133	0.0174	-0.349233	-0.349233	-0.354533	-0.158033	-0.00597	0.2996	-0.164167	-0.1207	0.207833	0.2951	0.131167	0.00363
200966_x_at	Analyte 154	154	dp52	LUA-3630	epsilon	226	ALDOA	aldolase A, fructose-bisphosphate	-1.20727	-0.589133	-1.7633	-0.696133	-1.44767	-0.3429	-1.19783	-2.7234	-1.6607	-1.34487	-0.5852	-0.654733	-1.00007	-0.711667	-0.6223	-0.299133
206070_s_at	Analyte 154	154	dp53	LUA-4017	epsilon	2042	EPHA3	EPH receptor A3	-0.3073	1.45503	0.638867	1.34677	0.817767	1.67513	0.845933	-0.667433	-1.4378	0.909767	0.0699	-0.606633	-0.3791	-0.1198	1.5743	0.2442
205026_at	Analyte 155	155	dp52	LUA-3802	epsilon	6777	STAT5B	signal transducer and activator of transcription 5B	0.625	0.153367	0.868867	0.5913	1.10163	1.41583	0.707533	0.713533	0.54	-0.486667	-0.132233	-0.1539	-0.520333	-0.1556	0.131367	0.2263
211758_x_at	Analyte 155	155	dp53	LUA-793	epsilon	10190	TXNDC9	thioredoxin domain containing 9	0.0322	-0.0981	-0.111467	-0.294233	-0.56	-3.86733	-0.632767	-2.62207	-0.444933	-0.3322	0.1341	-0.0416	-0.223767	0.1389	-0.525667	0.180333
203418_at	Analyte 156	156	dp52	LUA-4055	epsilon	890	CCNA2	cyclin A2	-1.0014	-0.6275	-1.75217	-0.579033	-0.766367	-0.741233	-0.8797	-0.404633	-1.0479	-0.728367	-0.478467	-0.266767	-1.0263	-0.516667	-0.421467	0.120767
212399_s_at	Analyte 156	156	dp53	LUA-3231	epsilon	9686	VGLL4	vestigial like 4 (Drosophila)	-0.759517	-1.51222	-0.262683	-0.0843	-0.70585	-0.94245	-1.17165	-0.374117	-1.24988	-0.400517	0.578617	0.349183	0.172917	-0.396917	-0.421317	0.20375
205467_at	Analyte 157	157	dp53	LUA-3710	epsilon	843	CASP10	caspase 10, apoptosis-related cysteine peptidase	0.0617	0.343367	0.326067	-0.274233	1.14087	1.21283	0.809333	1.543	0.24	0.171567	0.3143	0.266	0.544133	-0.184833	0.564833	0.0573
202675_at	Analyte 157	157	dp52	LUA-1105	epsilon	6390	SDHB	succinate dehydrogenase complex, subunit B, iron sulfur (Ip)	0.210233	0.178833	-0.3539	0.0598	0.234	0.381867	0.0149	0.273733	0.391367	0.158133	0.00903	-0.000867	0.1285	-0.2492	-0.143733	-0.046
214447_at	Analyte 158	158	dp52	LUA-4041	epsilon	2113	ETS1	v-ets erythroblastosis virus E26 oncogene homolog 1 (avian)	0.846367	0.567933	1.73923	0.9163	-0.144967	0.0111	1.33327	-0.355633	-0.190867	0.419133	0.0755	0.0711	1.19747	-0.0762	0.0735	-0.0772
221741_s_at	Analyte 158	158	dp53	LUA-1301	epsilon	54915	YTHDF1	YTH domain family, member 1	0.0472	-1.85318	-1.89645	0.0966	-0.319183	-0.244617	-1.37602	0.334417	-0.0322	-2.27612	-0.09	-0.095	-0.791883	-0.136983	-2.22578	-0.17135
205451_at	Analyte 159	159	dp52	LUA-320	epsilon	4303	FOXO4	forkhead box O4	-0.721567	-0.0637	0.0229	-0.692167	0.384067	0.784833	-0.130667	1.0145	1.562	1.71317	0.293333	-0.0105	0.865767	0.7764	0.791633	0.1711
211747_s_at	Analyte 159	159	dp53	LUA-4346	epsilon	23658	LSM5	LSM5 homolog, U6 small nuclear RNA associated (S. cerevisiae)	-0.08	0.0617	-0.651367	-0.332833	-0.637967	-1.0534	-0.388433	-0.8501	-0.198133	0.0481	0.160367	0.0665	0.109467	0.180533	-0.0522	-0.1285
201870_at	Analyte 160	160	dp52	LUA-564	epsilon	10953	TOMM34	translocase of outer mitochondrial membrane 34	2.16512	0.918917	2.13628	1.78755	1.17115	0.716783	1.26342	-0.15985	-0.346017	-0.50435	-0.760183	-0.17145	-0.0978	0.00442	-0.586917	0.20175
202778_s_at	Analyte 160	160	dp53	LUA-1104	epsilon	7750	ZMYM2	zinc finger, MYM-type 2	0.47555	0.928217	0.557383	0.442983	1.57605	-0.103217	0.382183	-0.312083	0.271883	0.16905	0.98985	-0.283617	-0.434583	-0.433583	-0.0319	-0.156483
218743_at	Analyte 161	161	dp53	LUA-1311	epsilon	79643	CHMP6	charged multivesicular body protein 6	0.0792	0.529083	0.349217	0.20005	-0.631883	-0.806717	-0.74285	-0.63245	0.0516	0.772883	0.301983	-0.0452	0.580617	0.63865	-0.206283	0.0824
202220_at	Analyte 161	161	dp52	LUA-839	epsilon	22889	KIAA0907	KIAA0907	-0.1291	0.166233	-0.0111	-0.171	0.2542	0.161967	0.4056	0.121167	-0.481333	-0.227333	-0.0383	0.2054	-0.424067	-0.146333	-0.1729	0.0955
207181_s_at	Analyte 162	162	dp53	LUA-3717	epsilon	840	CASP7	caspase 7, apoptosis-related cysteine peptidase	1.19047	0.305367	0.762667	1.0196	-0.8661	-0.871567	-2.37497	-0.2223	-0.417	-0.2797	-0.087	-0.1053	-0.658133	-0.2214	-0.00873	-0.0383
200697_at	Analyte 162	162	dp52	LUA-3548	epsilon	3098	HK1	hexokinase 1	0.5161	-0.3658	0.465833	0.715333	0.329167	0.2984	0.116167	0.135767	-0.280733	-0.4114	-0.2193	-0.1418	-0.422733	-0.234167	-0.840433	-0.0413
202466_at	Analyte 163	163	dp52	LUA-51	epsilon	11044	PAPD7	PAP associated domain containing 7	0.00123	0.24	0.571033	-0.247867	-0.3421	-0.174633	0.612167	-0.126067	-0.417733	-0.00197	-0.158433	-0.113233	-0.0424	0.00743	-0.2104	-0.293867
205452_at	Analyte 163	163	dp53	LUA-88	epsilon	9488	PIGB	phosphatidylinositol glycan anchor biosynthesis, class B	0.550033	0.997467	-0.0477	0.9185	0.0585	-0.995833	-0.467433	-0.247167	0.744233	0.3277	0.0802	0.2124	1.3528	0.444333	0.8005	0.119967
210416_s_at	Analyte 164	164	dp53	LUA-3033	epsilon	11200	CHEK2	CHK2 checkpoint homolog (S. pombe)	-2.3995	-1.5056	-2.8788	-2.48853	-1.36617	-0.694767	-1.4637	-0.9028	-0.0843	-0.1927	0.1062	0.0141	-0.435867	0.123	-0.155967	0.0078
202185_at	Analyte 164	164	dp52	LUA-4015	epsilon	8985	PLOD3	procollagen-lysine, 2-oxoglutarate 5-dioxygenase 3	0.171183	0.449417	0.196217	0.316083	0.0631	0.32035	0.189817	0.103883	-0.0998	-0.704117	-0.100683	-0.26765	-0.76395	-0.474217	-0.0461	-0.0539
204617_s_at	Analyte 165	165	dp53	LUA-1331	epsilon	65057	ACD	adrenocortical dysplasia homolog (mouse)	-1.06898	0.205283	-0.99665	-0.186983	-0.78975	-1.52268	-0.287517	-1.72185	0.0656	-0.785583	0.0827	-0.0414	-0.515817	0.521083	-0.66315	0.144617
202125_s_at	Analyte 165	165	dp52	LUA-1114	epsilon	66008	TRAK2	trafficking protein, kinesin binding 2	0.822367	0.462467	0.429433	0.481333	-0.205233	0.244533	-0.0764	-0.0471	0.0622	1.1709	0.118767	0.0964	0.8997	0.646367	0.390733	-0.00637
212894_at	Analyte 166	166	dp53	LUA-71	epsilon	6832	SUPV3L1	suppressor of var1, 3-like 1 (S. cerevisiae)	-1.59655	1.18385	1.38642	-0.533383	0.922983	0.794483	1.61762	0.668683	0.72015	1.44628	0.00588	-0.171117	1.37605	-0.205183	0.34805	-1.84445
202550_s_at	Analyte 166	166	dp52	LUA-573	epsilon	9217	VAPB	VAMP (vesicle-associated membrane protein)-associated protein B and C	0.5367	0.0877	0.118233	0.868533	0.2864	-0.0127	0.1035	-0.315567	-0.0277	-0.555633	0.0933	-0.0427	-0.591833	-0.0747	-0.6602	-0.0634
212485_at	Analyte 167	167	dp53	LUA-758	epsilon	23131	GPATCH8	G patch domain containing 8	-0.596933	-0.117567	-0.7309	-0.240367	0.0876	0.385733	-0.482867	0.0952	0.0588	-0.232767	-0.302633	-0.07	0.5842	-0.384267	-0.0108	0.0327
200807_s_at	Analyte 167	167	dp52	LUA-4281	epsilon	3329	HSPD1	heat shock 60kDa protein 1 (chaperonin)	-0.2081	-0.0331	-0.336133	-0.298533	-0.237267	-0.0353	-0.0443	-0.289267	-0.2658	-0.3615	-0.167633	0.0051	-0.379167	-0.195767	-0.069	0.0245
203755_at	Analyte 168	168	dp52	LUA-1013	epsilon	701	BUB1B	budding uninhibited by benzimidazoles 1 homolog beta (yeast)	-0.094	0.466933	0.1861	-0.019	-0.270433	-0.0223	0.103167	-0.100767	-0.682167	-0.0954	0.320333	0.126167	-0.0236	0.00993	0.0141	-0.0384
207334_s_at	Analyte 168	168	dp53	LUA-3850	epsilon	7048	TGFBR2	transforming growth factor, beta receptor II (70/80kDa)	-0.57525	0.644183	-0.407883	-0.0271	0.251817	1.27585	1.01985	0.89325	-1.42965	-1.53202	-1.03252	-0.0899	-1.58992	-1.55768	0.156717	-0.41265
218902_at	Analyte 169	169	dp53	LUA-3117	epsilon	4851	NOTCH1	notch 1	0.128233	0.7525	0.670267	0.2331	-0.219133	0.0748	1.0115	0.194367	0.259433	0.958067	0.0176	0.189667	1.3033	0.883767	-0.033	-0.201267
201695_s_at	Analyte 170	170	dp52	LUA-1166	epsilon	4860	PNP	purine nucleoside phosphorylase	0.786383	-0.23455	0.651417	0.63715	-0.119317	-0.882317	-0.96665	-1.17478	-3.04672	-1.89885	-0.16955	-0.293317	-0.76525	-0.458017	-0.361183	0.116983
201469_s_at	Analyte 170	170	dp53	LUA-3557	epsilon	6464	SHC1	SHC (Src homology 2 domain containing) transforming protein 1	1.02103	-0.432767	1.1898	0.8045	1.09473	2.5313	1.11233	0.912467	0.3844	0.126867	-0.394167	-0.108533	-0.3501	-0.4912	-0.397467	0.147067
221482_s_at	Analyte 171	171	dp53	LUA-4296	epsilon	10776	ARPP19	cAMP-regulated phosphoprotein, 19kDa	0.582417	-0.797483	-0.77835	0.753283	-0.25605	-1.01125	0.676183	0.246317	0.0949	-0.25535	1.08708	-0.54305	-0.549083	-0.333917	-0.505917	0.647417
204039_at	Analyte 171	171	dp52	LUA-3901	epsilon	1050	CEBPA	CCAAT/enhancer binding protein (C/EBP), alpha	-5.41775	-1.59535	-3.60495	-4.55352	-1.96672	-1.05022	-2.16072	-0.964317	1.65828	1.59212	0.00605	0.069	1.87688	1.34975	0.740783	0.13945
201052_s_at	Analyte 172	172	dp52	LUA-3419	epsilon	9491	PSMF1	proteasome (prosome, macropain) inhibitor subunit 1 (PI31)	0.72405	0.63025	0.448683	0.60175	0.906817	1.09128	0.662217	0.447783	0.463383	0.543283	-0.30085	0.0609	0.260517	0.18925	0.226983	-0.0638
34408_at	Analyte 172	172	dp53	LUA-734	epsilon	6253	RTN2	reticulon 2	1.15265	1.38068	2.27482	1.09028	1.06945	1.04385	1.61902	1.69162	-0.18305	-0.262217	0.0731	0.307817	0.77875	-0.364917	0.0819	-0.455017
89476_r_at	Analyte 173	173	dp53	LUA-276	epsilon	79716	NPEPL1	aminopeptidase-like 1	-0.372367	-0.555733	1.05083	-0.4181	0.437533	-1.02907	-0.689933	1.012	-0.650367	1.29473	-0.0945	0.589433	1.30797	-0.207133	0.337967	-0.152567
202413_s_at	Analyte 173	173	dp52	LUA-1156	epsilon	7398	USP1	ubiquitin specific peptidase 1	-0.947333	-0.799633	-1.49513	-0.920133	-0.2157	-0.2591	0.0097	-0.836	0.1135	0.0366	0.372667	-0.00273	-0.1898	0.410633	-0.2107	0.107767
201528_at	Analyte 174	174	dp52	LUA-798	epsilon	6117	RPA1	replication protein A1, 70kDa	-0.5124	-0.0414	-1.37013	-0.311933	-0.8997	-0.847067	-0.888333	-0.4501	-0.7428	0.0136	0.1286	-0.0248	-0.0839	0.1559	0.028	0.0655
221562_s_at	Analyte 174	174	dp53	LUA-3569	epsilon	23410	SIRT3	sirtuin 3	-0.249367	0.1733	-0.668167	-0.349067	-0.413767	-0.00593	-0.3287	0.199533	0.6969	0.3294	-0.2949	-0.322733	0.2447	-0.258833	0.0913	-0.2709
217906_at	Analyte 175	175	dp52	LUA-1015	epsilon	23588	KLHDC2	kelch domain containing 2	-1.3091	-0.740167	-0.7454	-1.45787	-0.574767	-0.0543	-0.378167	0.0106	1.11887	1.11263	0.367533	0.298267	0.882833	0.836033	0.832767	0.0151
215884_s_at	Analyte 175	175	dp53	LUA-619	epsilon	29978	UBQLN2	ubiquilin 2	-0.0778	-0.8262	0.367767	-0.822933	0.1067	-0.110333	-0.0699	-0.2487	0.143867	0.4609	0.237867	0.230533	0.3049	0.4875	0.267033	0.164967
203301_s_at	Analyte 176	176	dp53	LUA-1172	epsilon	9988	DMTF1	cyclin D binding myb-like transcription factor 1	0.91045	0.636783	1.00862	0.55505	0.752417	0.329283	1.12122	-0.0378	-0.0281	-0.38695	0.118917	0.222017	0.24725	-0.15395	-0.0635	-0.00455
201819_at	Analyte 176	176	dp52	LUA-167	epsilon	949	SCARB1	scavenger receptor class B, member 1	-0.8242	0.055	-1.45787	-0.225533	-0.763733	-0.355267	-0.7945	0.0843	0.2698	-0.0713	-0.241833	-0.104767	-0.1058	-0.294467	-0.1897	0.0686
204809_at	Analyte 177	177	dp53	LUA-1173	epsilon	10845	CLPX	ClpX caseinolytic peptidase X homolog (E. coli)	-0.338967	-0.906533	-0.0573	-0.226567	0.6613	1.94337	1.69167	1.4387	0.3908	0.0968	0.653033	-0.981433	-1.63303	-1.56873	-0.1111	-0.0446
210986_s_at	Analyte 177	177	dp52	LUA-3832	epsilon	7168	TPM1	tropomyosin 1 (alpha)	1.41507	1.11523	0.4037	1.563	-0.00927	-0.427933	-0.590333	-0.6358	-0.176067	-0.095	-0.728067	0.0617	0.1484	-0.108233	-0.401633	-0.1381
201078_at	Analyte 178	178	dp52	LUA-808	epsilon	9375	TM9SF2	transmembrane 9 superfamily member 2	-0.449567	-0.385267	0.1137	-1.14947	-0.0254	-0.514167	-0.589233	-0.112567	0.101033	-0.0327	0.00403	0.0296	-0.112133	-0.3996	-0.0298	0.0829
218794_s_at	Analyte 178	178	dp53	LUA-95	epsilon	54957	TXNL4B	thioredoxin-like 4B	-0.0436	-0.6934	-0.473967	0.376667	-0.1871	-1.03283	1.03407	0.691233	-0.1726	-0.167133	-0.194167	-0.0809	-0.431433	0.611467	-0.125667	-0.225667
203952_at	Analyte 179	179	dp52	LUA-3662	epsilon	22926	ATF6	activating transcription factor 6	-0.106983	-2.66908	0.289483	-0.242583	1.25428	1.18388	1.11672	0.448283	-0.14115	-0.664083	-0.34395	-0.0569	-0.701917	-0.78915	-0.225817	-0.0894
219127_at	Analyte 179	179	dp53	LUA-671	epsilon	79170	PRR15L	proline rich 15-like	0.160467	2.1477	1.1263	-0.211533	-0.0332	-0.174133	-0.0661	0.0581	0.397667	0.914567	0.2863	0.510433	0.9668	0.100767	0.403867	0.0555
202900_s_at	Analyte 180	180	dp52	LUA-4321	epsilon	4927	NUP88	nucleoporin 88kDa	-0.370133	-0.4313	-0.5406	-0.174033	-0.0704	-0.0982	-0.229133	-0.2567	-0.552567	-0.443467	-0.290633	-0.232267	-0.651867	-0.249767	-0.289267	0.13
204542_at	Analyte 180	180	dp53	LUA-933	epsilon	10610	ST6GALNAC2	ST6 (alpha-N-acetyl-neuraminyl-2,3-beta-galactosyl-1,3)-N-acetylgalactosaminide alpha-2,6-sialyltransferase 2	0.201333	-0.0793	0.1711	0.0549	-0.157067	-0.218667	-0.0183	-0.0743	1.73997	1.43577	0.243333	-0.0069	0.9251	0.851	0.479933	-0.0539
208847_s_at	Analyte 181	181	dp53	LUA-3350	epsilon	128	ADH5	alcohol dehydrogenase 5 (class III), chi polypeptide	-0.805367	-0.4743	-1.7845	-0.5508	-1.05303	-0.306833	-1.06687	-0.494233	0.7428	0.500867	0.1064	-0.051	-1.01997	0.3994	0.345733	-0.0303
206109_at	Analyte 181	181	dp52	LUA-1127	epsilon	2523	FUT1	fucosyltransferase 1 (galactoside 2-alpha-L-fucosyltransferase, H blood group)	0.512833	0.882967	1.67623	0.251633	0.485933	0.8972	0.944833	0.6375	0.0773	0.5544	0.3744	0.861467	2.58663	0.346267	0.0649	0.027
218193_s_at	Analyte 182	182	dp53	LUA-4494	epsilon	51026	GOLT1B	golgi transport 1B	0.290367	0.1307	0.628	0.2845	0.7563	0.619733	1.1006	0.455333	-0.581433	-1.21907	-0.445533	-0.0278	-0.7918	-0.837633	-0.918333	-0.429233
209586_s_at	Analyte 182	182	dp52	LUA-978	epsilon	58497	PRUNE	prune homolog (Drosophila)	-1.15347	-0.5699	-1.0378	-0.743767	-0.494467	-0.105967	-0.666333	0.372833	0.935333	1.39417	0.341433	0.1153	0.8909	0.739867	0.5145	-0.1562
204788_s_at	Analyte 183	183	dp53	LUA-1026	epsilon	5498	PPOX	protoporphyrinogen oxidase	0.416333	0.165533	1.1572	0.239033	0.0245	-0.0589	0.167633	-0.354633	0.5252	0.965133	0.5407	0.324867	1.0715	0.782033	0.648567	0.111167
201260_s_at	Analyte 183	183	dp52	LUA-1249	epsilon	6856	SYPL1	synaptophysin-like 1	-0.143	-0.213733	-0.221133	-0.0549	-0.229033	-0.187833	-0.250767	-0.0169	-0.500733	-0.4019	0.1429	0.1614	-0.5224	-0.2788	0.188533	0.0126
221732_at	Analyte 184	184	dp53	LUA-693	epsilon	124583	CANT1	calcium activated nucleotidase 1	0.6116	-0.730633	0.483767	0.731933	-1.20893	-1.19317	-1.37033	-0.212533	-0.7545	-0.1311	-0.745967	-0.100667	-0.337167	-0.831333	-0.0407	-0.00663
212557_at	Analyte 184	184	dp52	LUA-74	epsilon	26036	ZNF451	zinc finger protein 451	-0.2156	0.386967	-0.464633	-0.6921	0.486867	0.758	0.655167	0.0806	1.08193	0.423267	0.971733	0.202733	-0.151933	1.0684	0.498467	0.1587
217080_s_at	Analyte 185	185	dp53	LUA-738	epsilon	9455	HOMER2	homer homolog 2 (Drosophila)	2.04043	0.354267	2.6587	2.06627	2.8517	0.978433	1.64873	1.1604	0.395933	1.0566	0.1578	0.4941	-0.101633	0.600433	0.706367	-0.216
202100_at	Analyte 185	185	dp52	LUA-3458	epsilon	5899	RALB	v-ral simian leukemia viral oncogene homolog B (ras related; GTP binding protein)	2.29773	0.7549	2.4841	1.9323	1.79713	1.76973	1.79323	0.7757	0.3417	-0.0519	-0.9379	-0.4935	-0.9739	-1.2829	-0.238767	-0.170633
205172_x_at	Analyte 186	186	dp53	LUA-4509	epsilon	1212	CLTB	clathrin, light chain B	2.9392	1.96183	2.9303	2.84087	2.2876	2.2437	2.3677	0.672267	0.666333	-0.292267	-0.989267	-0.4155	-0.791433	-0.678467	-0.994367	-0.821267
203659_s_at	Analyte 186	186	dp52	LUA-811	epsilon	10206	TRIM13	tripartite motif containing 13	0.211883	-0.308783	0.625417	0.10285	0.17565	0.296383	0.308017	0.134517	-0.696683	-0.00752	0.287983	0.181683	0.37515	0.0531	0.21325	0.108617
201178_at	Analyte 187	187	dp52	LUA-1098	epsilon	25793	FBXO7	F-box protein 7	-0.0379	-0.0722	0.27055	0.0208	0.36775	0.39825	0.124617	0.220217	0.862783	0.716917	-0.29435	-0.157683	0.656083	0.662383	0.25115	0.23525
205450_at	Analyte 187	187	dp53	LUA-349	epsilon	5255	PHKA1	phosphorylase kinase, alpha 1 (muscle)	-0.261633	-0.161333	0.148467	-0.1114	1.0483	0.906733	0.8988	0.471067	0.382533	-0.0117	0.446233	-0.138167	0.1308	-0.1301	0.0449	0.1639
208905_at	Analyte 188	188	dp53	LUA-3951	epsilon	54205	CYCS	cytochrome c, somatic	0.270967	0.5278	-1.42647	0.255233	-1.81677	-1.7737	-1.5895	-0.421667	-1.53363	-2.83693	0.0652	0.233467	-1.8341	-0.276267	-0.558767	-0.007
37152_at	Analyte 188	188	dp52	LUA-3264	epsilon	5467	PPARD	peroxisome proliferator-activated receptor delta	1.26495	0.0884	2.97992	0.75735	2.64202	2.54012	2.72205	-0.00488	0.805117	1.19092	-0.183383	-0.296183	1.29735	0.311717	0.248983	-0.129283
204143_s_at	Analyte 189	189	dp52	LUA-3273	epsilon	55556	ENOSF1	enolase superfamily member 1	-0.517633	-0.449333	-0.9269	0.0678	-0.9836	-0.387	-1.08493	-0.403133	-0.377133	-0.0852	-0.245567	1.70827	-0.363633	-0.088	-0.179133	0.103033
206571_s_at	Analyte 189	189	dp53	LUA-4217	epsilon	9448	MAP4K4	mitogen-activated protein kinase kinase kinase kinase 4	-0.263283	-0.30245	-0.47745	-2.29722	-0.471483	-2.50092	-0.380917	-0.418917	-0.11735	-2.52512	-0.245217	-1.55878	-0.40265	-0.10155	0.0913	0.30995
203117_s_at	Analyte 190	190	dp53	LUA-195	epsilon	9924	PAN2	PAN2 poly(A) specific ribonuclease subunit homolog (S. cerevisiae)	-1.8983	-0.4958	-1.19803	-1.35937	-0.270367	-0.158167	-0.204333	-0.0229	1.398	0.8484	0.402133	-0.00847	0.6204	0.268867	0.397	0.1872
208992_s_at	Analyte 190	190	dp52	LUA-3799	epsilon	6774	STAT3	signal transducer and activator of transcription 3 (acute-phase response factor)	0.388433	0.473433	0.3013	0.275633	-0.3196	-0.121667	-0.343733	-0.124	0.6105	0.410833	-0.0658	0.0507	0.3348	0.190333	0.0837	0.0486
202726_at	Analyte 191	191	dp52	LUA-1279	epsilon	3978	LIG1	ligase I, DNA, ATP-dependent	-1.39858	0.0312	-2.21682	-1.13622	-2.43275	-1.66902	-2.23662	-1.20712	-1.29422	-0.467383	0.210417	-0.150883	0.134583	0.279183	0.0367	-0.397617
204517_at	Analyte 191	191	dp53	LUA-4354	epsilon	5480	PPIC	peptidylprolyl isomerase C (cyclophilin C)	-1.57943	-0.5111	-1.67797	-0.327067	-2.22903	-0.942533	-0.857267	-0.0782	0.127633	-0.9979	-0.271767	-0.350867	-0.517367	-0.532067	-0.3391	0.488867
208708_x_at	Analyte 192	192	dp53	LUA-3268	epsilon	1983	EIF5	eukaryotic translation initiation factor 5	0.798633	0.322167	0.703867	0.682833	0.995833	0.1799	0.827767	0.101067	0.157533	-0.5901	-2.1111	-0.118733	-0.5659	-0.3633	-0.0689	0.159267
204000_at	Analyte 192	192	dp52	LUA-1290	epsilon	10681	GNB5	guanine nucleotide binding protein (G protein), beta 5	0.81945	0.47395	1.19165	0.727717	0.0115	0.312083	-0.136783	-0.0867	0.464283	0.305183	0.0687	-0.197883	0.341683	0.13095	0.382917	-0.15105
209576_at	Analyte 193	193	dp53	LUA-4185	epsilon	2770	GNAI1	guanine nucleotide binding protein (G protein), alpha inhibiting activity polypeptide 1	0.0825	1.28992	0.575183	0.521517	1.06708	0.630383	0.531883	0.666417	-0.0611	1.50268	0.368117	0.86315	0.101117	0.333983	0.233283	0.850383
201626_at	Analyte 193	193	dp52	LUA-1335	epsilon	3638	INSIG1	insulin induced gene 1	0.37255	-0.777817	0.608817	-0.357317	-0.68385	-0.592783	-0.150483	-0.75065	0.118917	-0.405683	0.10415	-0.290783	0.729883	-0.110383	-0.0979	-0.53975
218457_s_at	Analyte 194	194	dp52	LUA-3968	epsilon	1788	DNMT3A	DNA (cytosine-5-)-methyltransferase 3 alpha	0.51385	-0.141383	0.89155	-0.124117	-1.13845	-0.409417	0.486517	0.0927	0.362517	0.659117	0.107317	0.33615	1.05398	0.372117	0.600883	0.661917
217758_s_at	Analyte 194	194	dp53	LUA-796	epsilon	56889	TM9SF3	transmembrane 9 superfamily member 3	-0.3668	0.3106	-2.31483	0.135633	0.3345	0.0633	-0.758333	-1.76257	-1.07437	-0.800933	0.368	-0.675367	-0.851633	-1.13257	-1.05427	-0.6875
203119_at	Analyte 195	195	dp53	LUA-1352	epsilon	79080	CCDC86	coiled-coil domain containing 86	-0.671333	0.166667	-1.12557	0.0494	-0.3293	0.0326	-0.295533	0.198467	-1.045	-1.25597	-0.3306	-0.227533	-0.8361	-0.805767	-0.573333	0.0378
202708_s_at	Analyte 195	195	dp52	LUA-258	epsilon	8349	HIST2H2BE	histone cluster 2, H2be	1.10157	1.0343	1.31347	1.19193	0.3794	0.344367	1.11303	0.253833	0.321233	0.684333	0.316233	0.236067	0.748867	0.341533	0.2471	0.0123
203186_s_at	Analyte 196	196	dp52	LUA-4199	epsilon	6275	S100A4	S100 calcium binding protein A4	1.79037	1.57447	2.28087	3.33033	0.310733	-0.5247	0.0218	0.827567	-0.408933	0.2762	0.2877	-0.1794	-0.178667	0.115667	0.0455	-0.0311
204587_at	Analyte 196	196	dp53	LUA-768	epsilon	9016	SLC25A14	solute carrier family 25 (mitochondrial carrier, brain), member 14	0.49795	0.55955	-0.43475	-0.378917	-1.00088	0.0625	-0.185883	0.27385	0.16365	0.91465	-0.0629	-0.634383	0.27145	0.476517	0.420983	-0.31995
200915_x_at	Analyte 197	197	dp52	LUA-1277	epsilon	3895	KTN1	kinectin 1 (kinesin receptor)	0.0954	0.143967	0.0369	0.0421	0.193033	0.3313	0.408267	0.7065	0.0902	-0.126033	-0.251267	0.0478	-0.381167	-0.2978	0.032	-0.0437
336_at	Analyte 197	197	dp53	LUA-3809	epsilon	6915	TBXA2R	thromboxane A2 receptor	0.294583	0.50955	1.05885	0.12435	0.0129	-0.207583	0.114783	0.129217	0.10025	0.45075	0.444517	0.369383	0.33805	0.201917	0.0236	-0.13075
202117_at	Analyte 198	198	dp52	LUA-1054	epsilon	392	ARHGAP1	Rho GTPase activating protein 1	-0.339433	-0.2278	-0.528367	-0.371867	-0.4084	-0.358133	-0.0825	0.0293	-0.7248	-0.589	-0.1153	0.163433	-0.252733	-0.4312	-0.100267	-0.00377
219208_at	Analyte 198	198	dp53	LUA-4058	epsilon	80204	FBXO11	F-box protein 11	-0.214167	-0.2247	-0.7019	-0.1592	-0.319933	-0.610567	-0.241567	-0.3377	-0.501533	-0.1648	0.165567	-0.025	-0.102033	0.150933	-0.0671	0.0531
217168_s_at	Analyte 199	199	dp53	LUA-1247	epsilon	9709	HERPUD1	homocysteine-inducible, endoplasmic reticulum stress-inducible, ubiquitin-like domain member 1	-1.13838	-0.713317	-0.237983	-1.32408	0.38015	0.343317	0.465817	-1.58345	0.37865	0.62405	-1.60758	0.0465	0.0205	-1.88398	0.00748	-0.0252
206723_s_at	Analyte 199	199	dp52	LUA-3597	epsilon	9170	LPAR2	lysophosphatidic acid receptor 2	0.207567	0.393633	0.407133	0.0559	0.2815	0.0278	0.380567	2.06847	-0.111333	0.3829	2.16583	0.450767	0.7391	2.20693	0.178033	-0.0695
201913_s_at	Analyte 200	200	dp52	LUA-3036	epsilon	80347	COASY	CoA synthase	0.372017	0.162683	-0.0257	0.243883	0.503883	0.68205	0.23895	0.35275	0.24785	-0.295817	0.0666	0.20935	-0.0851	-0.256217	-0.176417	0.0691
210115_at	Analyte 200	200	dp53	LUA-4343	epsilon	116832	RPL39L	ribosomal protein L39-like	0.0986	-0.0876	-0.043	0.0166	-0.125633	-0.338167	-0.0812	0.092	0.1801	-0.221033	-0.107133	-0.132133	0.202133	-0.483767	0.135733	-0.428667
205750_at	Analyte 201	201	dp53	LUA-50	epsilon	670	BPHL	biphenyl hydrolase-like (serine hydrolase)	-1.25717	0.0838	0.349533	-1.22883	-2.2375	-2.74243	-2.8819	-1.27833	-0.1736	0.4329	0.6478	0.560633	1.69417	0.901433	0.7202	0.2091
202677_at	Analyte 201	201	dp52	LUA-3471	epsilon	5921	RASA1	RAS p21 protein activator (GTPase activating protein) 1	0.501033	-0.0665	0.0231	0.308767	1.12477	1.8062	1.47827	1.09067	0.894267	1.43753	-0.0323	0.0013	-0.000833	-0.0209	0.581867	-0.181033
201855_s_at	Analyte 202	202	dp52	LUA-4023	epsilon	23300	ATMIN	ATM interactor	0.440133	0.0482	-0.342367	-0.0238	0.00407	-0.0732	-0.486467	0.120067	0.6407	0.348467	0.0271	0.0836	0.496267	0.209333	-0.066	0.143533
202788_at	Analyte 202	202	dp53	LUA-1155	epsilon	7867	MAPKAPK3	mitogen-activated protein kinase-activated protein kinase 3	0.6076	0.582233	0.573867	0.6675	-0.4041	-0.233167	-0.531367	-0.201	0.722867	1.1262	0.7942	0.0575	0.278267	1.55917	0.7576	0.2141
202763_at	Analyte 203	203	dp52	LUA-1001	epsilon	836	CASP3	caspase 3, apoptosis-related cysteine peptidase	-0.493883	-0.24435	-0.47005	-0.670583	-0.91255	-0.543583	-0.054	-0.234017	0.594183	-0.356283	-0.218983	-0.32155	-0.0401	-0.140783	0.258083	0.0973
209179_s_at	Analyte 203	203	dp53	LUA-344	epsilon	79143	MBOAT7	membrane bound O-acyltransferase domain containing 7	1.2479	-1.30303	0.263533	1.15133	1.6142	0.9394	-0.247567	0.0787	-0.128667	1.06947	0.728667	0.553867	0.427433	1.4135	-0.162467	-0.485533
218961_s_at	Analyte 204	204	dp53	LUA-830	epsilon	11284	PNKP	polynucleotide kinase 3'-phosphatase	0.591483	0.323817	0.919283	0.791817	0.658517	0.451217	0.62005	0.527617	0.00262	0.516083	0.181917	-0.0561	0.765483	0.415583	0.286683	0.0771
201762_s_at	Analyte 204	204	dp52	LUA-3406	epsilon	5721	PSME2	proteasome (prosome, macropain) activator subunit 2 (PA28 beta)	-0.480733	-0.202267	-0.964967	-0.278267	-0.483133	-0.324467	-0.527433	-0.4186	-0.252667	0.0517	0.00507	0.0239	0.0042	-0.053	0.0498	0.147967
201591_s_at	Analyte 205	205	dp52	LUA-1360	epsilon	11188	NISCH	nischarin	-0.571533	-1.1458	-0.1836	-0.385433	-0.0458	0.171967	-0.727533	0.1989	0.581833	0.674867	-0.227467	-0.342733	-0.429433	-0.036	0.7248	-0.2145
206770_s_at	Analyte 205	205	dp53	LUA-4085	epsilon	23443	SLC35A3	solute carrier family 35 (UDP-N-acetylglucosamine (UDP-GlcNAc) transporter), member A3	0.532367	0.196833	-0.0677	-0.5763	0.421067	0.186667	0.6826	0.215833	0.5679	0.188467	0.692833	0.600433	0.7201	0.824467	-0.2921	0.769333
206688_s_at	Analyte 206	206	dp52	LUA-868	epsilon	10898	CPSF4	cleavage and polyadenylation specific factor 4, 30kDa	-0.1298	0.206433	-0.1846	0.225767	-0.430633	0.1167	-0.282333	-0.0259	0.2953	0.2825	0.0493	-0.162367	0.103633	0.174567	0.152967	-0.0426
208190_s_at	Analyte 206	206	dp53	LUA-78	epsilon	51599	LSR	lipolysis stimulated lipoprotein receptor	-0.3961	-0.0908	0.203967	-0.0261	0.784	-0.191933	0.588267	-0.3944	-0.71	-0.5531	-0.6447	-0.468567	0.0176	-0.4335	-0.771033	-0.2627
201098_at	Analyte 207	207	dp52	LUA-740	epsilon	9276	COPB2	coatomer protein complex, subunit beta 2 (beta prime)	-0.5392	-0.5384	-0.788833	-0.543833	-0.5806	-0.245	-0.4142	0.0941	-0.736567	-0.242333	-0.0645	-0.1994	-0.596867	-0.3866	-0.139233	0.132433
207968_s_at	Analyte 207	207	dp53	LUA-3019	epsilon	4208	MEF2C	myocyte enhancer factor 2C	-0.0126	0.497467	-0.0335	-0.0155	-0.2616	-0.0268	-0.0933	-0.165067	-0.112567	0.0348	0.4192	-0.0365	0.175267	0.1739	0.184133	0.0147
203725_at	Analyte 208	208	dp52	LUA-196	epsilon	1647	GADD45A	growth arrest and DNA-damage-inducible, alpha	1.53407	1.14827	1.5222	1.2904	1.13583	0.723633	1.30193	0.557367	-0.0241	-0.292033	-0.1304	-0.0557	-0.00483	-0.5313	-0.3546	-1.56283
202040_s_at	Analyte 208	208	dp53	LUA-893	epsilon	5927	KDM5A	lysine (K)-specific demethylase 5A	0.0442	0.172733	0.268033	0.0572	0.4111	0.4751	0.5138	0.3215	0.200567	0.190867	0.340533	0.0719	-0.0433	-0.145833	0.0127	1.23447
221856_s_at	Analyte 209	209	dp53	LUA-748	epsilon	55793	FAM63A	family with sequence similarity 63, member A	0.121167	0.118067	1.31673	-0.1282	-0.163	1.009	-0.6519	0.744167	1.11073	0.5449	0.326533	-0.403633	1.19187	1.44663	1.25497	1.02727
200071_at	Analyte 209	209	dp52	LUA-1046	epsilon	10285	SMNDC1	survival motor neuron domain containing 1	0.1611	0.180333	-1.0416	0.186133	0.0743	-0.652	0.0376	-0.046	-0.214033	-0.0728	0.0746	0.0499	-0.5853	-0.6628	-0.6968	-0.799433
201270_x_at	Analyte 210	210	dp52	LUA-1084	epsilon	23386	NUDCD3	NudC domain containing 3	-0.137033	0.0175	-0.171267	-0.445467	0.0777	0.275367	-0.0604	-0.235633	0.1545	0.3436	0.3437	0.041	-0.116867	0.4436	0.472967	0.0397
203582_s_at	Analyte 210	210	dp53	LUA-4489	epsilon	5867	RAB4A	RAB4A, member RAS oncogene family	0.2798	0.6228	0.212767	1.22977	-0.144467	0.525567	-0.209533	-0.7918	1.218	-0.116267	0.631833	-0.5397	1.4444	0.809567	1.0761	0.2426
203639_s_at	Analyte 211	211	dp52	LUA-4115	epsilon	2263	FGFR2	fibroblast growth factor receptor 2	-0.34475	0.0881	0.96785	0.0317	-0.186117	-0.39965	-0.218183	-0.228817	-0.0128	0.247917	-0.101783	0.328417	0.361117	-0.116783	-0.243883	0.248183
209100_at	Analyte 211	211	dp53	LUA-688	epsilon	7866	IFRD2	interferon-related developmental regulator 2	0.139467	0.7394	-0.385833	-2.53763	0.215533	0.405467	0.2209	0.486933	-0.6184	-1.2651	-0.333933	-0.0487	-0.6975	-0.812867	-0.5911	-0.0153
217867_x_at	Analyte 212	212	dp53	LUA-4391	epsilon	25825	BACE2	beta-site APP-cleaving enzyme 2	-0.201633	0.164867	0.0211	1.76537	-0.0101	-0.0016	-0.0649	-0.02	0.0207	-0.0182	-0.0879	-0.1225	0.0152	-0.00487	0.0118	-0.217733
202540_s_at	Analyte 212	212	dp52	LUA-3094	epsilon	3156	HMGCR	3-hydroxy-3-methylglutaryl-CoA reductase	-2.28255	-1.05618	-1.32825	-3.68612	-2.65055	-3.15092	-2.42092	-1.13342	-0.447717	0.805717	0.971583	0.737983	0.515183	0.773317	1.00892	0.89625
210754_s_at	Analyte 213	213	dp53	LUA-926	epsilon	4067	LYN	v-yes-1 Yamaguchi sarcoma viral related oncogene homolog	0.0955	0.386633	0.458267	-0.210867	0.1641	-0.111833	-0.444267	-0.223033	-0.3102	0.380967	0.5788	0.259433	0.525767	-0.350367	0.700367	0.234067
202433_at	Analyte 213	213	dp52	LUA-995	epsilon	10237	SLC35B1	solute carrier family 35, member B1	-0.205667	0.2262	-0.317633	-0.1883	-0.132733	-0.0637	0.2505	0.212967	-0.370167	-0.385433	-0.240733	0.0327	-0.549767	-0.438167	-0.328367	-0.1194
218170_at	Analyte 214	214	dp53	LUA-157	epsilon	51015	ISOC1	isochorismatase domain containing 1	-0.7069	-1.50563	-0.754333	-1.66563	-1.56253	-1.21237	-2.02007	-0.584833	0.178267	0.0113	0.104433	0.108533	-1.5098	-0.1881	-0.0347	0.239
203167_at	Analyte 214	214	dp52	LUA-4161	epsilon	7077	TIMP2	TIMP metallopeptidase inhibitor 2	3.69368	2.33835	3.91148	3.22862	3.23818	2.33895	3.27058	0.39145	-0.106417	-0.0206	-0.20485	0.189817	0.0988	-0.130283	-0.107583	-0.176683
201536_at	Analyte 215	215	dp53	LUA-3970	epsilon	1845	DUSP3	dual specificity phosphatase 3	1.25373	0.551067	2.2359	1.82823	1.86397	1.27063	1.5555	-0.640333	1.22053	0.2544	0.6651	0.377367	0.2067	-0.0376	-0.434933	-0.247
205036_at	Analyte 215	215	dp52	LUA-3987	epsilon	11157	LSM6	LSM6 homolog, U6 small nuclear RNA associated (S. cerevisiae)	-1.06368	-0.000783	-2.21842	-1.47458	-2.15768	-2.43658	-2.05362	-1.21232	-1.40428	-0.17345	0.0607	0.0532	0.503383	0.27685	-0.167317	-0.138717
200622_x_at	Analyte 216	216	dp52	LUA-3702	epsilon	808	CALM3	calmodulin 3 (phosphorylase kinase, delta)	0.04	-0.00967	0.459033	-0.340533	-0.226233	0.053	-0.747067	0.625067	1.12367	0.799933	0.00387	0.1953	1.13637	0.559533	0.7076	0.178933
205130_at	Analyte 216	216	dp53	LUA-152	epsilon	5891	MOK	MOK protein kinase	0.420833	0.7366	0.531967	0.385267	-0.0068	-0.1871	-0.127767	-0.0167	-0.0219	-0.0862	-0.0897	0.18	-0.116467	-0.1042	-0.2145	-0.1389
216347_s_at	Analyte 217	217	dp53	LUA-3276	epsilon	23368	PPP1R13B	protein phosphatase 1, regulatory subunit 13B	0.228967	0.616733	-0.0476	0.028	-0.171	-0.174133	0.2697	0.0549	0.35	0.658533	0.707067	0.4525	1.0963	0.324367	0.361567	0.028
202797_at	Analyte 217	217	dp52	LUA-1316	epsilon	22908	SACM1L	SAC1 suppressor of actin mutations 1-like (yeast)	-0.187767	0.0852	-0.902833	-0.275233	-0.329633	-0.205067	-0.289333	-0.2415	-0.249233	-0.0267	0.0978	0.1098	-0.386633	-0.136367	0.0902	0.158367
202500_at	Analyte 218	218	dp53	LUA-1284	epsilon	3300	DNAJB2	DnaJ (Hsp40) homolog, subfamily B, member 2	0.704867	0.3276	1.44913	1.3915	0.6877	1.1402	0.902267	0.601733	0.0578	0.783533	-0.3668	0.0351	-0.0132	-0.0415	0.00283	-0.191133
202396_at	Analyte 218	218	dp52	LUA-1133	epsilon	10915	TCERG1	transcription elongation regulator 1	0.358633	0.228967	0.138533	0.1281	-0.0425	-0.271533	0.2702	0.269367	-0.222867	-0.704867	0.00807	-0.00817	-0.423633	-0.216	-0.269833	-0.0916
218421_at	Analyte 219	219	dp53	LUA-356	epsilon	64781	CERK	ceramide kinase	0.349183	-0.0703	-0.17305	0.75145	0.110517	0.0295	0.848217	0.062	1.56365	0.0514	0.444083	0.313417	1.52232	1.09638	0.599183	-0.338317
201985_at	Analyte 219	219	dp52	LUA-1241	epsilon	9897	KIAA0196	KIAA0196	0.438483	0.474983	0.601283	0.251383	0.125217	0.221717	0.117517	-0.20925	-0.436683	0.326217	-0.11775	0.152983	0.342217	-0.40535	-0.12425	-0.0602
215116_s_at	Analyte 220	220	dp52	LUA-4347	epsilon	1759	DNM1	dynamin 1	-0.0312	-0.0461	0.105167	0.1084	0.359367	0.371533	0.2395	1.12357	-0.111567	-0.00793	-0.0307	0.00487	-0.1425	-0.2875	-0.0683	-0.1637
217933_s_at	Analyte 220	220	dp53	LUA-813	epsilon	51056	LAP3	leucine aminopeptidase 3	0.608033	0.518767	0.522467	0.558667	0.0085	0.477433	0.356633	0.319967	0.0918	0.0665	0.0561	0.0258	0.0449	-0.228533	-0.0824	-0.125233
202887_s_at	Analyte 221	221	dp52	LUA-1248	epsilon	54541	DDIT4	DNA-damage-inducible transcript 4	-1.9053	-2.4374	-0.802467	-2.67907	0.546933	0.3255	0.6438	-0.827933	1.08337	0.400067	0.0994	-0.0412	0.0589	0.2391	0.596067	0.248067
212871_at	Analyte 221	221	dp53	LUA-472	epsilon	8550	MAPKAPK5	mitogen-activated protein kinase-activated protein kinase 5	-0.613983	-0.87405	1.52408	0.325883	0.70205	1.18765	0.270583	1.12732	0.263117	-0.519183	-0.0665	-0.15625	-0.34725	-0.24275	-0.36515	-0.17175
205633_s_at	Analyte 222	222	dp52	LUA-1204	epsilon	211	ALAS1	aminolevulinate, delta-, synthase 1	0.387183	0.217017	0.271983	0.332283	0.267083	0.220183	0.604583	0.29455	0.662917	0.800517	0.0928	-0.198983	1.02568	0.47985	0.279583	-0.16805
209526_s_at	Analyte 222	222	dp53	LUA-4282	epsilon	50810	HDGFRP3	hepatoma-derived growth factor, related protein 3	0.224067	0.252167	0.195433	0.2242	0.162333	0.117	0.231433	-0.00327	0.0623	0.320633	0.0944	0.103633	0.529	-0.0336	0.0543	-0.1458
200816_s_at	Analyte 223	223	dp52	LUA-394	epsilon	5048	PAFAH1B1	platelet-activating factor acetylhydrolase 1b, regulatory subunit 1 (45kDa)	0.12055	-0.154383	0.0577	-0.0488	-0.660983	-0.33895	0.0982	-0.199617	-0.41675	0.407483	0.102683	0.163983	0.657783	-0.0292	0.248883	-0.0761
206099_at	Analyte 223	223	dp53	LUA-3329	epsilon	5583	PRKCH	protein kinase C, eta	-0.0332	0.239267	0.1011	-0.0948	0.162467	0.0269	-0.0777	0.311267	-0.294467	-0.0388	0.0574	0.022	-0.302033	-0.0908	0.0804	-0.159633
201896_s_at	Analyte 224	224	dp52	LUA-725	epsilon	84722	PSRC1	proline/serine-rich coiled-coil 1	-1.21747	0.259333	-1.04183	-0.606967	-1.10283	-0.8573	-0.677767	-0.6302	-0.4673	0.6795	0.158267	-0.156	0.5531	0.4514	0.0725	-0.219567
203885_at	Analyte 224	224	dp53	LUA-141	epsilon	23011	RAB21	RAB21, member RAS oncogene family	1.23962	0.39985	0.957217	0.365417	-0.422817	-0.327617	-0.14355	-0.422817	0.700683	0.275717	0.173383	0.158517	0.33515	0.266283	0.0345	-0.0806
218498_s_at	Analyte 225	225	dp52	LUA-4034	epsilon	30001	ERO1L	ERO1-like (S. cerevisiae)	-0.119033	0.104	0.107567	0.166233	0.123767	0.432667	0.082	0.887733	-0.980667	-1.10863	0.125867	0.0339	-1.22423	-0.882567	-0.423767	-0.211933
209337_at	Analyte 225	225	dp53	LUA-4444	epsilon	11168	PSIP1	PC4 and SFRS1 interacting protein 1	-2.57207	-1.6112	-3.63167	-2.6822	-1.33963	-1.0671	-1.23707	-0.9383	-0.1832	-0.103233	-0.748667	-1.04013	-0.3536	0.1362	0.0616	0.0839
203381_s_at	Analyte 226	226	dp52	LUA-3646	epsilon	348	APOE	apolipoprotein E	-0.726367	-0.113233	-0.471833	-0.2238	-0.1829	-0.022	-0.281067	-0.2542	0.820433	0.775467	0.199433	0.048	0.688767	0.532167	0.517667	0.0632
204313_s_at	Analyte 226	226	dp53	LUA-566	epsilon	1385	CREB1	cAMP responsive element binding protein 1	-0.0595	-0.0932	-0.0265	-0.0041	-0.305967	0.0158	-0.0343	0.00387	0.391967	0.0497	-0.0154	-0.103233	0.222	0.00457	-0.0503	-0.226367
203640_at	Analyte 227	227	dp53	LUA-1077	epsilon	10150	MBNL2	muscleblind-like 2 (Drosophila)	0.907383	0.405283	0.51605	0.173983	2.10062	2.04855	2.07288	0.661283	0.642183	0.92675	-0.824517	-0.0587	-0.12695	-0.428217	0.0721	0.0722
202689_at	Analyte 227	227	dp52	LUA-1200	epsilon	29890	RBM15B	RNA binding motif protein 15B	0.339217	0.745483	0.534483	0.81695	0.0182	0.23245	-0.047	0.979017	0.856083	0.466517	0.0693	0.19675	0.41605	0.0545	0.488217	0.0837
218744_s_at	Analyte 228	228	dp53	LUA-4104	epsilon	29763	PACSIN3	protein kinase C and casein kinase substrate in neurons 3	-0.747133	-0.944033	-1.02923	-0.798567	0.622833	-0.072	0.733267	0.2305	0.961633	-0.0971	-0.112033	0.587433	0.921733	-0.0222	0.628567	0.138133
201519_at	Analyte 228	228	dp52	LUA-34	epsilon	9868	TOMM70A	translocase of outer mitochondrial membrane 70 homolog A (S. cerevisiae)	-0.9329	-0.685367	-0.451633	-1.07853	-0.746033	-0.2065	-1.25903	-0.257667	-0.212633	-0.371933	0.499167	-0.239267	-0.4255	0.477367	0.0867	-0.1389
209213_at	Analyte 229	229	dp52	LUA-3398	epsilon	873	CBR1	carbonyl reductase 1	-0.547033	0.1516	-1.00337	-0.0629	-0.8422	-0.477467	-1.07063	0.0421	0.308567	0.0398	-0.1813	-0.306967	0.215033	0.00647	-0.3655	-0.1164
211783_s_at	Analyte 229	229	dp53	LUA-17	epsilon	9112	MTA1	metastasis associated 1	-0.0233	0.0694	-0.00232	0.0956	0.47725	0.703683	0.52295	0.61555	0.16565	-0.42385	-0.0643	-0.0102	-0.0637	-0.318017	-0.0145	-0.0482
208634_s_at	Analyte 230	230	dp53	LUA-3315	epsilon	23499	MACF1	microtubule-actin crosslinking factor 1	0.97575	-2.07468	1.09525	0.716783	0.827183	0.58925	-0.510283	-0.82315	0.087	-0.206817	0.0309	0.0802	-0.38405	-0.188483	-0.639983	0.12195
202545_at	Analyte 230	230	dp52	LUA-1321	epsilon	5580	PRKCD	protein kinase C, delta	1.17467	0.4245	1.4406	0.995367	1.2939	1.4043	1.87287	1.08183	0.467933	0.205133	0.005	-0.1767	-0.014	-0.0373	0.969267	-0.156667
205899_at	Analyte 231	231	dp53	LUA-3732	epsilon	8900	CCNA1	cyclin A1	0.0486	0.418233	0.289267	-0.1361	-0.0672	-0.0775	0.3123	-0.1058	0.663733	1.01407	0.0566	0.0801	0.951767	0.414633	0.0247	-0.166233
212740_at	Analyte 231	231	dp52	LUA-3216	epsilon	30849	PIK3R4	phosphoinositide-3-kinase, regulatory subunit 4	-0.240967	0.0708	-0.762667	-0.0195	-0.421567	-0.208667	-0.489033	0.297367	-1.24557	-0.9216	-0.3365	0.0144	-1.05717	-0.428667	-0.103567	0.0487
202332_at	Analyte 232	232	dp52	LUA-3943	epsilon	1454	CSNK1E	casein kinase 1, epsilon	1.2659	0.2663	1.5723	0.946833	1.2891	1.4327	1.17583	0.596567	0.436533	-0.0229	-0.0113	-0.199033	0.0112	-0.298233	0.300133	-1.37413
201466_s_at	Analyte 233	233	dp52	LUA-1281	epsilon	3725	JUN	jun proto-oncogene	3.44313	2.42687	3.487	2.91453	3.0129	1.84013	2.86233	0.367367	0.962833	0.409967	1.1137	0.2678	0.324333	-0.1127	2.38317	0.00773
212694_s_at	Analyte 233	233	dp53	LUA-4364	epsilon	5096	PCCB	propionyl CoA carboxylase, beta polypeptide	-1.08003	-1.4854	-1.2353	-1.39087	-0.641833	-0.00553	-1.28	-0.2073	0.8326	0.363533	0.1006	0.134467	-2.27053	0.247367	-0.461967	-0.0216
221610_s_at	Analyte 234	234	dp53	LUA-2017	epsilon	55620	STAP2	signal transducing adaptor family member 2	0.1335	0.105333	0.042	0.0339	0.382367	0.655067	0.493967	0.023	1.37473	1.4663	-0.0562	-0.120833	1.22143	1.04093	0.266533	-0.145167
217766_s_at	Analyte 234	234	dp52	LUA-3209	epsilon	23585	TMEM50A	transmembrane protein 50A	0.491	0.0594	0.342867	0.1878	-0.313833	-0.0177	-0.1439	-0.1966	-0.169	-0.116367	-0.0079	-0.0774	-0.2272	-0.119	-0.0124	-0.0718
203201_at	Analyte 235	235	dp53	LUA-559	epsilon	5373	PMM2	phosphomannomutase 2	-0.687233	-0.628467	0.582067	0.9124	-1.06997	0.3165	0.929733	-0.249267	0.255133	0.549133	-0.105867	0.677767	0.1666	-0.206033	0.6464	-0.00613
201825_s_at	Analyte 235	235	dp52	LUA-1138	epsilon	51097	SCCPDH	saccharopine dehydrogenase (putative)	-0.148467	-0.149667	-0.858267	-0.990433	-0.316567	-0.0129	-0.6812	-0.1288	-0.495867	-0.585267	0.149767	-0.133067	-0.3984	-0.0501	-0.146833	0.1181
217989_at	Analyte 236	236	dp53	LUA-3560	epsilon	51170	HSD17B11	hydroxysteroid (17-beta) dehydrogenase 11	-0.604617	-0.26625	-0.34175	-0.81365	-0.103917	-0.329817	-0.0695	-0.402017	-0.21795	-0.931083	0.27775	-0.00975	-0.89375	-0.065	-0.150917	0.244483
208763_s_at	Analyte 236	236	dp52	LUA-3834	epsilon	1831	TSC22D3	TSC22 domain family, member 3	0.414167	0.896433	0.845367	0.275633	0.1561	0.207067	0.720367	0.250367	0.7672	0.201733	0.1723	0.0816	-0.1415	-0.0107	0.505	0.286733
220127_s_at	Analyte 237	237	dp53	LUA-942	epsilon	54850	FBXL12	F-box and leucine-rich repeat protein 12	-0.161967	-0.218533	-2.2189	-0.5601	-0.829167	-0.8344	-0.217367	0.239067	0.958833	-0.0101	-0.119433	0.267133	0.5567	0.959467	-0.0446	0.653333
204654_s_at	Analyte 237	237	dp52	LUA-3814	epsilon	7020	TFAP2A	transcription factor AP-2 alpha (activating enhancer binding protein 2 alpha)	0.0739	-0.132017	1.33395	0.168083	-0.0596	-0.0509	0.248883	-0.81895	-0.274017	0.32435	0.27125	0.260617	0.947883	-0.368083	0.180483	-0.438383
221531_at	Analyte 238	238	dp53	LUA-4445	epsilon	80349	WDR61	WD repeat domain 61	0.0598	-0.498783	-0.53345	-0.928317	-0.745183	-0.375083	-1.42372	-1.66588	-1.63312	-1.30632	-0.0876	0.0924	-0.130983	-0.503583	-0.967083	-1.40275
218149_s_at	Analyte 238	238	dp52	LUA-1282	epsilon	55893	ZNF395	zinc finger protein 395	0.134233	-0.0166	0.816967	-0.219	-1.45157	-1.04593	-0.1945	-1.01487	-0.0946	0.434167	0.212967	0.799733	0.925867	1.1033	0.3774	0.378067
204781_s_at	Analyte 239	239	dp53	LUA-97	epsilon	355	FAS	Fas (TNF receptor superfamily, member 6)	-0.1262	-0.0473	-0.5398	-0.138367	-0.364833	-0.319833	-0.4421	-0.0092	0.403667	0.5275	0.453767	0.02	-0.3425	0.1182	-0.135067	0.376133
202261_at	Analyte 239	239	dp52	LUA-550	epsilon	6944	VPS72	vacuolar protein sorting 72 homolog (S. cerevisiae)	-0.159533	-0.509667	0.314	-0.2775	-0.176167	0.310667	0.3527	-0.3214	0.546067	-0.227933	-0.3866	0.133633	0.0978	-0.0499	-0.088	-0.7257
205046_at	Analyte 240	240	dp53	LUA-1337	epsilon	1062	CENPE	centromere protein E, 312kDa	0.412183	0.0231	-1.06912	0.314283	-0.52195	-0.449283	0.156283	-0.232417	0.379983	-0.42375	0.34265	-0.172583	-0.46765	-0.0666	-0.229417	-0.0509
201561_s_at	Analyte 240	240	dp52	LUA-4073	epsilon	22883	CLSTN1	calsyntenin 1	-0.6106	0.3341	-0.7945	-0.450433	-0.3007	-0.1603	-0.800467	0.0711	-0.947233	-0.307233	-0.3093	0.179033	-0.2732	-0.0187	-0.0487	0.00167
201200_at	Analyte 241	241	dp53	LUA-414	epsilon	8804	CREG1	cellular repressor of E1A-stimulated genes 1	-1.28798	-0.352083	-1.72838	-0.802283	-1.37605	-0.70715	-1.04762	-0.141583	0.587683	-0.067	0.35915	0.32535	0.109017	0.0742	-0.15915	0.431183
203218_at	Analyte 241	241	dp52	LUA-1109	epsilon	5601	MAPK9	mitogen-activated protein kinase 9	-0.255833	0.0826	-0.0574	-0.00697	-0.4586	-0.2474	-0.1927	-0.00483	0.5237	0.125	0.0529	0.1111	-0.0831	0.147167	0.0427	0.0397
219742_at	Analyte 242	242	dp53	LUA-381	epsilon	80758	PRR7	proline rich 7 (synaptic)	2.06423	2.49407	1.61947	2.62267	1.9241	2.11173	1.8405	1.97583	-0.2436	-0.8712	-0.320567	-0.371633	-0.452433	-0.979267	-1.08097	0.4387
200711_s_at	Analyte 242	242	dp52	LUA-3574	epsilon	6500	SKP1	S-phase kinase-associated protein 1	-1.65077	-1.25773	-2.2348	-1.48123	-1.87347	-1.73203	-2.07463	-1.6649	-0.101333	0.335233	0.091	-0.749533	-0.263233	0.367933	0.1775	-0.329433
202868_s_at	Analyte 243	243	dp52	LUA-1044	epsilon	10775	POP4	processing of precursor 4, ribonuclease P/MRP subunit (S. cerevisiae)	-0.0984	-0.382367	-0.440133	-0.126633	-0.1866	-0.045	-0.493533	-0.0476	0.103833	-0.0236	-0.207467	-0.1481	-0.3194	-0.0416	0.1117	0.0194
213851_at	Analyte 243	243	dp53	LUA-4071	epsilon	375346	TMEM110	transmembrane protein 110	-0.938083	-1.51095	-0.93615	-0.816417	-1.13675	-0.900017	-0.930383	-0.727583	0.76805	0.464317	-0.241183	-0.0602	0.22025	0.40825	0.418917	0.377783
201146_at	Analyte 244	244	dp52	LUA-996	epsilon	4780	NFE2L2	nuclear factor (erythroid-derived 2)-like 2	-2.77558	-0.438017	-0.87575	-2.41158	0.51635	0.567683	0.546583	0.751783	-0.34815	-0.851517	-0.23305	0.0751	-1.05688	-0.80045	0.138483	-0.0756
219968_at	Analyte 244	244	dp53	LUA-201	epsilon	51385	ZNF589	zinc finger protein 589	0.666783	-0.0733	-0.635883	0.777483	-0.697617	-0.460817	-0.483217	0.317717	0.0968	0.442983	0.290283	0.0522	0.597417	0.208683	-0.0298	-0.0145
208478_s_at	Analyte 245	245	dp53	LUA-3672	epsilon	581	BAX	BCL2-associated X protein	-0.773333	-0.4107	-0.782833	-0.198067	-1.06053	0.0404	-1.131	-0.235	-0.6818	0.353867	0.8257	-0.0587	0.518467	0.241567	-0.272333	-0.751233
201032_at	Analyte 245	245	dp52	LUA-1227	epsilon	10904	BLCAP	bladder cancer associated protein	-0.4835	-0.0875	-0.682533	-0.2229	-0.8015	-0.509133	-0.8126	-0.1572	-0.0794	0.0638	0.0156	-0.0974	0.474267	0.195633	0.0696	-0.187033
217752_s_at	Analyte 246	246	dp53	LUA-215	epsilon	55748	CNDP2	CNDP dipeptidase 2 (metallopeptidase M20 family)	0.2494	0.145067	0.2532	0.144367	-0.210333	-0.0492	0.047	-0.1043	-0.0378	-0.0854	0.2884	0.0937	-0.209933	-0.166633	0.0944	0.237667
202916_s_at	Analyte 246	246	dp52	LUA-565	epsilon	9917	FAM20B	family with sequence similarity 20, member B	-0.310883	-0.170617	-0.372217	-0.36295	0.184517	0.325383	0.0937	0.318717	-0.19865	0.00738	0.0254	0.116683	-0.19195	-0.293383	0.0393	0.00632
207808_s_at	Analyte 247	247	dp52	LUA-3368	epsilon	5627	PROS1	protein S (alpha)	-0.981933	-0.472767	-2.13717	-0.7622	-1.04003	-0.3191	-1.5325	-0.2752	0.319533	0.135667	-0.303267	-0.0654	-0.1453	-0.0173	-0.331633	0.3115
207196_s_at	Analyte 247	247	dp53	LUA-182	epsilon	10318	TNIP1	TNFAIP3 interacting protein 1	-0.515567	-1.88033	0.381233	-0.5762	-0.237167	-0.852033	-0.234433	-0.9834	0.693833	1.0217	0.290967	-0.412833	0.303767	0.717167	1.1094	-0.122067
212180_at	Analyte 248	248	dp52	LUA-109	epsilon	1399	CRKL	v-crk sarcoma virus CT10 oncogene homolog (avian)-like	-0.554733	-0.0139	-0.258133	-0.512733	-0.5906	-0.295733	-0.210667	-0.202367	-0.104633	-0.0725	0.118467	0.148033	0.012	-0.157	-0.0429	-0.110267
222125_s_at	Analyte 248	248	dp53	LUA-4463	epsilon	54681	P4HTM	prolyl 4-hydroxylase, transmembrane (endoplasmic reticulum)	0.331533	0.548667	0.2565	0.2246	0.274933	0.439967	0.1776	0.249667	-0.1891	0.0409	0.148433	-0.137	0.1324	0.205333	-0.0113	-0.157767
208872_s_at	Analyte 249	249	dp53	LUA-4234	epsilon	7905	REEP5	receptor accessory protein 5	1.48668	-0.157817	1.21422	1.30248	0.596417	0.776217	1.89868	-0.02	0.484417	0.142783	-0.180317	0.520683	-0.0361	0.117483	0.220983	0.251383
203521_s_at	Analyte 249	249	dp52	LUA-1004	epsilon	24149	ZNF318	zinc finger protein 318	-1.10883	-0.2566	-0.836633	-1.07817	0.0524	-0.0524	-1.0693	0.337633	0.606833	0.242267	-0.0178	-0.083	0.0577	0.047	0.2946	0.0755
217809_at	Analyte 250	250	dp53	LUA-423	epsilon	28969	BZW2	basic leucine zipper and W2 domains 2	1.24287	-0.4082	-0.596267	0.5057	-0.762167	-0.105867	-0.796933	0.0218	-0.447767	-1.59353	-0.0579	1.18763	-0.0158	-1.17077	0.1636	0.429967
208647_at	Analyte 250	250	dp52	LUA-1005	epsilon	2222	FDFT1	farnesyl-diphosphate farnesyltransferase 1	-1.66205	-0.385683	-0.0651	-0.700183	-0.95565	-1.50482	-0.91515	-1.21012	-0.0438	1.47468	0.445717	-0.735717	0.391283	1.65948	0.278783	0.44245
204605_at	Analyte 251	251	dp53	LUA-403	epsilon	10668	CGRRF1	cell growth regulator with ring finger domain 1	0.640733	0.8596	0.7153	-0.2707	-0.0785	-0.027	0.544767	-0.119633	0.509133	0.2835	-0.0798	0.397067	-0.238	0.564733	-0.197167	0.551767
201391_at	Analyte 251	251	dp52	LUA-1190	epsilon	10131	TRAP1	TNF receptor-associated protein 1	-0.867767	-1.19007	-1.1941	-0.431167	-0.0859	0.386167	-0.871667	0.113967	-0.213233	-0.871067	-0.197533	-0.497733	-0.377033	-0.645267	0.1701	-0.4128
219082_at	Analyte 252	252	dp53	LUA-164	epsilon	51005	AMDHD2	amidohydrolase domain containing 2	0.1614	-1.90883	-0.300533	1.24637	-1.24247	-0.0588	-0.4059	1.68167	-1.12063	-1.098	0.6403	0.547833	-0.937033	-1.02127	0.604967	-0.8856
202678_at	Analyte 252	252	dp52	LUA-749	epsilon	2958	GTF2A2	general transcription factor IIA, 2, 12kDa	0.145367	0.232033	0.3597	-0.2978	0.1558	-0.2685	-0.513933	-0.8812	-0.103833	-0.203333	-0.555533	-0.611167	-0.0078	-0.3515	-0.842267	0.155
205161_s_at	Analyte 253	253	dp53	LUA-367	epsilon	8800	PEX11A	peroxisomal biogenesis factor 11 alpha	-0.5658	-0.216967	-0.132167	-0.698833	-0.648567	-0.963667	-0.816067	-0.724433	0.490567	0.7455	1.14307	0.129567	0.596267	0.786	0.0476	-0.0351
207805_s_at	Analyte 253	253	dp52	LUA-3401	epsilon	5715	PSMD9	proteasome (prosome, macropain) 26S subunit, non-ATPase, 9	0.864717	1.38015	0.893783	1.37128	0.48655	0.702517	0.56275	0.38075	0.547183	-0.0119	-1.55598	-0.28025	-0.423483	-0.364283	0.093	-0.23455
219821_s_at	Analyte 254	254	dp53	LUA-728	epsilon	54438	GFOD1	glucose-fructose oxidoreductase domain containing 1	0.911467	-0.6166	1.5372	0.295167	-0.0706	1.1623	-0.287167	-0.3401	2.4475	2.01637	0.617833	0.351933	1.5378	1.0151	0.643333	0.173867
203208_s_at	Analyte 254	254	dp52	LUA-960	epsilon	9650	MTFR1	mitochondrial fission regulator 1	0.276483	-0.604483	-0.223317	-0.473817	0.31945	-2.06518	0.185183	-0.18915	-1.11518	-0.59895	0.0226	0.911717	0.212917	0.27525	-0.12335	0.0213
221142_s_at	Analyte 255	255	dp53	LUA-2015	epsilon	55825	PECR	peroxisomal trans-2-enoyl-CoA reductase	-1.02637	-0.3108	-0.290333	-2.0696	-0.505767	-0.724333	-0.2424	0.4401	0.743267	1.11947	-0.652433	0.217267	1.4766	0.219233	-0.320333	-0.0204
201899_s_at	Analyte 255	255	dp52	LUA-918	epsilon	7319	UBE2A	ubiquitin-conjugating enzyme E2A	-1.06068	-1.91328	-1.05462	-1.55332	-0.595617	-0.471917	-0.91375	-0.626783	0.182817	0.34475	0.094	0.19435	-0.69655	0.610183	0.0496	-0.0566
202891_at	Analyte 256	256	dp52	LUA-1091	epsilon	4817	NIT1	nitrilase 1	0.564617	-0.0562	0.992217	0.392183	-0.138583	-0.229517	-0.0534	-0.558883	0.850283	1.04748	0.383517	0.104617	1.36158	0.76955	0.266417	-0.107617
203373_at	Analyte 256	256	dp53	LUA-690	epsilon	8835	SOCS2	suppressor of cytokine signaling 2	1.24593	0.775867	1.83117	1.31793	0.1538	-0.1382	-0.0175	-0.175233	0.302767	0.7255	0.452767	0.2786	0.6227	-0.0769	0.0327	-0.132567
205691_at	Analyte 257	257	dp52	LUA-745	epsilon	9143	SYNGR3	synaptogyrin 3	0.6726	0.2462	1.6068	0.705467	1.13897	0.9833	1.17873	1.10713	0.749067	0.124367	1.67217	0.0635	0.082	-0.0831	0.405567	-0.148167
218249_at	Analyte 257	257	dp53	LUA-1	epsilon	64429	ZDHHC6	zinc finger, DHHC-type containing 6	-0.1589	0.0449	-0.2005	0.202033	-0.3732	-0.297267	0.0867	-0.0575	-0.135833	-0.129067	-1.3087	0.0092	-0.502267	-0.0228	-0.0451	0.00663
205055_at	Analyte 258	258	dp53	LUA-106	epsilon	3682	ITGAE	integrin, alpha E (antigen CD103, human mucosal lymphocyte antigen 1; alpha polypeptide)	-0.3406	-0.015	-0.836233	0.0462	-1.2575	-1.03353	-1.0864	-0.517467	-0.323867	-0.543967	0.0249	-0.124167	-0.196	0.0283	-0.504333	-0.274633
207535_s_at	Analyte 258	258	dp52	LUA-3089	epsilon	4791	NFKB2	nuclear factor of kappa light polypeptide gene enhancer in B-cells 2 (p49/p100)	-0.0722	0.0568	0.456317	0.0919	-0.0602	-0.0285	0.0363	-0.102517	-0.0307	-0.0123	0.00362	0.0751	0.30375	0.0144	-0.0995	-0.00315
201314_at	Analyte 259	259	dp52	LUA-1232	epsilon	10494	STK25	serine/threonine kinase 25	0.3705	0.348767	0.242467	0.382867	0.1017	0.3225	-0.0306	0.258833	-0.229933	-0.221333	0.0132	-0.226933	-0.104033	-0.192233	0.092	0.0337
204808_s_at	Analyte 259	259	dp53	LUA-1358	epsilon	10329	TMEM5	transmembrane protein 5	-0.397433	0.3964	-0.918	-0.260633	-0.4965	-0.5704	-0.301333	-0.344767	0.149033	-0.7285	-0.0806	-0.0548	-0.485833	-0.444633	-0.637533	-0.104633
202394_s_at	Analyte 260	260	dp52	LUA-752	epsilon	55324	ABCF3	ATP-binding cassette, sub-family F (GCN20), member 3	-0.0275	-0.582183	-0.22215	-0.150683	0.24005	0.0532	-0.0786	-0.128817	0.45085	-0.36815	0.10895	0.089	0.0514	0.364983	0.157217	0.22175
213995_at	Analyte 260	260	dp53	LUA-250	epsilon	27109	ATP5S	ATP synthase, H+ transporting, mitochondrial Fo complex, subunit s (factor B)	0.0432	-0.0994	-0.1883	-0.751467	0.1012	-0.2434	-1.94197	0.562267	0.483867	1.5881	0.00463	-0.119967	-0.1273	0.108533	-0.0793	0.0877
213669_at	Analyte 261	261	dp52	LUA-4095	epsilon	23149	FCHO1	FCH domain only 1	-0.83555	0.269783	-0.286117	0.0174	1.01932	0.64005	1.13105	0.271083	-1.37035	-0.598717	0.412017	-0.391817	0.0312	-0.0753	-0.93885	0.34435
217722_s_at	Analyte 261	261	dp53	LUA-1263	epsilon	51335	NGRN	neugrin, neurite outgrowth associated	1.65873	0.9971	0.493233	-0.375967	-0.227967	-0.5603	-0.276967	-0.2859	1.84417	0.4479	-0.9694	0.606867	-0.120833	-0.109767	0.06	0.0673
213844_at	Analyte 262	262	dp53	LUA-4060	epsilon	3202	HOXA5	homeobox A5	-0.539167	-1.88717	-0.600633	-0.3404	-0.5137	-0.922667	-0.459767	0.122033	-0.228933	0.164267	-0.3918	0.200767	-0.0387	0.333367	0.493267	0.6663
202696_at	Analyte 262	262	dp52	LUA-1317	epsilon	9943	OXSR1	oxidative-stress responsive 1	-0.324967	0.3074	-0.237467	0.0021	-0.597533	0.365967	-0.128567	1.05167	0.4146	0.605767	0.458733	-0.0226	0.639333	0.2859	0.352	-0.279233
200678_x_at	Analyte 263	263	dp53	LUA-328	epsilon	2896	GRN	granulin	0.760867	-0.2267	1.3726	1.7103	0.1165	0.393067	0.7325	2.68747	0.8763	3.18417	-0.013	0.860933	2.90543	3.2186	-0.377533	-0.0573
201074_at	Analyte 263	263	dp52	LUA-717	epsilon	6599	SMARCC1	SWI/SNF related, matrix associated, actin dependent regulator of chromatin, subfamily c, member 1	-0.1588	0.275367	-0.8536	-0.7507	0.383867	-0.327233	0.0344	-1.42533	-0.399067	-1.4602	0.4146	-0.2783	-1.612	-1.39967	0.192033	0.316033
218014_at	Analyte 264	264	dp53	LUA-332	epsilon	79902	NUP85	nucleoporin 85kDa	-0.167933	0.104433	-0.6075	-0.1404	-0.5397	-0.585167	-0.478133	-0.489	-0.844733	-0.475467	-0.00147	0.0393	-0.167667	-0.131233	-0.1428	0.0499
219461_at	Analyte 264	264	dp52	LUA-3151	epsilon	56924	PAK6	p21 protein (Cdc42/Rac)-activated kinase 6	0.0285	0.0914	0.0916	-0.0859	-0.0941	0.108333	0.093	-0.109733	0.1711	0.131167	0.0999	-0.0825	-0.221867	-0.0618	-0.0345	-0.148467
205498_at	Analyte 265	265	dp52	LUA-4174	epsilon	2690	GHR	growth hormone receptor	-0.2337	0.170167	0.1406	-0.0192	-0.194533	-0.2547	-0.210233	-0.159467	0.0684	-0.0402	-0.141267	0.0743	-0.110467	0.0913	0.0175	0.0195
221046_s_at	Analyte 265	265	dp53	LUA-624	epsilon	29083	GTPBP8	GTP-binding protein 8 (putative)	-0.291033	-0.224167	-0.511933	-0.4082	0.00777	-0.118133	-0.0244	-0.173567	-0.0747	-0.169067	0.224933	-0.146	-0.182867	0.235033	-0.0118	0.282933
209092_s_at	Analyte 266	266	dp52	LUA-1089	epsilon	51031	GLOD4	glyoxalase domain containing 4	0.234933	-0.1129	0.125633	-0.0394	0.116167	-0.058	0.1065	-0.152667	0.327767	0.2862	0.236367	0.0745	0.0851	0.2168	0.193067	0.153833
208820_at	Analyte 266	266	dp53	LUA-890	epsilon	5747	PTK2	PTK2 protein tyrosine kinase 2	-0.0962	0.317633	-0.1639	-0.0477	0.237533	0.295967	0.207167	-0.6815	0.1725	0.0938	0.754133	-0.577267	0.1901	0.224867	0.00623	0.1653
202246_s_at	Analyte 267	267	dp52	LUA-3778	epsilon	1019	CDK4	cyclin-dependent kinase 4	-1.46865	-1.23718	-1.63138	-1.86632	-2.37972	-0.19235	-1.55102	-1.76505	1.22665	-0.615617	0.20265	-0.21015	-3.06372	1.01025	-1.32445	-0.340083
203464_s_at	Analyte 267	267	dp53	LUA-860	epsilon	22905	EPN2	epsin 2	3.65068	1.68525	3.52992	3.74802	3.55562	0.705317	2.37675	2.32242	-1.32495	0.883183	0.533783	0.432783	3.95312	-1.24982	2.25062	0.72355
220094_s_at	Analyte 268	268	dp53	LUA-3403	epsilon	63933	CCDC90A	coiled-coil domain containing 90A	0.06	-0.3502	0.0964	-0.302767	-0.464767	-1.14917	-1.16433	-0.547233	0.604333	-0.00107	-0.0339	-0.0797	-0.897233	0.135867	0.225533	0.09
203233_at	Analyte 268	268	dp52	LUA-1042	epsilon	3566	IL4R	interleukin 4 receptor	2.7912	1.41787	3.14677	2.89627	2.70257	2.208	2.87477	1.557	-0.835033	-0.654367	-0.466867	-0.141133	-0.141567	-0.855367	-0.3845	-0.311033
212943_at	Analyte 269	269	dp53	LUA-1119	epsilon	9847	KIAA0528	KIAA0528	-0.933333	-0.5676	-0.8718	-0.9773	-0.4688	-0.374067	-0.323567	-0.2855	0.3778	0.728167	0.141767	0.273333	0.554367	0.503867	0.396767	0.234267
218292_s_at	Analyte 269	269	dp52	LUA-3300	epsilon	51422	PRKAG2	protein kinase, AMP-activated, gamma 2 non-catalytic subunit	0.208933	0.118033	0.4063	0.202233	-0.231533	-0.0153	0.00887	-0.0202	-0.0869	0.225067	-0.280367	-0.0242	0.00363	-0.0695	-0.167133	-0.0778
205051_s_at	Analyte 270	270	dp52	LUA-1116	epsilon	3815	KIT	v-kit Hardy-Zuckerman 4 feline sarcoma viral oncogene homolog	-0.115167	-0.0939	0.0636	0.0952	-0.075	0.0601	0.0605	0.0742	0.00927	-0.0213	0.118367	0.245133	0.1245	-0.140867	-0.0797	-0.0684
218046_s_at	Analyte 270	270	dp53	LUA-4510	epsilon	51021	MRPS16	mitochondrial ribosomal protein S16	0.2419	0.0791	0.0366	0.3763	0.125133	0.0405	0.182933	-0.0333	0.221833	-0.118333	-0.306067	-0.2005	-0.240733	-0.104167	-0.178933	0.0264
207238_s_at	Analyte 271	271	dp52	LUA-3430	epsilon	5788	PTPRC	protein tyrosine phosphatase, receptor type, C	0.203267	0.5372	0.511533	0.00373	-0.122333	0.599267	0.583967	-0.442933	-0.224467	0.2884	0.332567	0.7074	0.5131	-0.0952	0.2397	-0.285033
200024_at	Analyte 271	271	dp53	LUA-3527	epsilon	6193	RPS5	ribosomal protein S5	-0.0103	-1.14288	-0.109517	-0.525817	0.54025	0.368183	-0.787017	0.95065	0.183583	-0.983517	-1.00412	-0.504817	-0.775617	-0.384983	-1.01998	-0.0473
221567_at	Analyte 272	272	dp53	LUA-1002	epsilon	8996	NOL3	nucleolar protein 3 (apoptosis repressor with CARD domain)	0.176717	0.26115	1.20182	0.0735	0.672483	0.59405	1.24638	-0.100683	0.931083	0.706383	0.36395	0.10405	1.54092	0.29765	0.31715	-0.0907
203405_at	Analyte 272	272	dp52	LUA-1153	epsilon	8624	PSMG1	proteasome (prosome, macropain) assembly chaperone 1	-0.6856	-0.241233	-1.37437	-0.652067	-0.5093	-0.529967	-0.721133	-0.595233	-0.903267	-0.972433	-0.263167	0.0809	-1.40217	-0.291867	-0.604133	-0.0583
218215_s_at	Analyte 273	273	dp53	LUA-371	epsilon	7376	NR1H2	nuclear receptor subfamily 1, group H, member 2	1.2432	1.76103	0.576967	0.1661	1.3508	2.8242	2.54497	1.69027	0.07	0.239833	1.83617	1.887	0.7538	0.0819	0.228267	0.178567
212281_s_at	Analyte 273	273	dp52	LUA-3827	epsilon	27346	TMEM97	transmembrane protein 97	-2.8191	-1.63827	-0.855767	-1.3332	-2.22363	-3.57943	-2.8274	-1.536	-0.5391	0.962133	0.6032	-1.50707	1.16	0.9022	0.472933	0.362067
201932_at	Analyte 274	274	dp52	LUA-1014	epsilon	10489	LRRC41	leucine rich repeat containing 41	-0.0639	1.5752	1.39633	-0.460367	1.4699	1.1159	1.37337	1.78287	1.50267	0.0622	1.4045	-0.360667	1.33053	1.4576	0.3865	1.48773
205190_at	Analyte 274	274	dp53	LUA-1193	epsilon	5357	PLS1	plastin 1	0.27855	-1.44932	-1.51915	0.173983	-1.25188	-0.645583	-1.89382	-1.31415	-1.43495	-0.435583	-1.90402	0.725617	-2.05305	-1.93515	-0.562883	-1.80065
218845_at	Analyte 275	275	dp53	LUA-4460	epsilon	56940	DUSP22	dual specificity phosphatase 22	0.0432	-0.519283	0.214383	-0.48365	-0.179383	0.970383	-0.618017	1.43902	1.59382	0.29395	-1.73315	-1.10142	1.04612	-0.0355	-0.170517	-0.161483
212453_at	Analyte 275	275	dp52	LUA-190	epsilon	26128	KIAA1279	KIAA1279	1.6733	1.105	0.692967	1.5692	-0.0889	-0.886033	0.7013	-0.624433	-0.732467	-0.2536	1.13547	0.343467	-0.6526	-0.410467	0.0358	0.0895
203379_at	Analyte 276	276	dp53	LUA-4201	epsilon	6195	RPS6KA1	ribosomal protein S6 kinase, 90kDa, polypeptide 1	0.5222	0.5796	0.5451	0.923733	0.263667	0.442067	-0.884367	-0.0305	0.481333	-1.554	-0.794833	-0.249967	-0.302567	-0.9329	-0.866233	0.2033
202371_at	Analyte 276	276	dp52	LUA-1231	epsilon	79921	TCEAL4	transcription elongation factor A (SII)-like 4	-0.141733	-0.1132	-0.037	-0.231	-0.247933	-0.173167	0.3147	-0.179267	0.835267	2.03277	0.6888	-0.03	1.32253	0.911267	0.652267	0.0351
203302_at	Analyte 277	277	dp53	LUA-931	epsilon	1633	DCK	deoxycytidine kinase	-0.595467	-0.311767	0.1988	-0.638233	-0.928433	-0.625	-0.900333	-0.4056	-0.00643	0.1756	-0.0474	-0.2413	0.653167	-0.00133	0.0773	-0.351767
202184_s_at	Analyte 277	277	dp52	LUA-1256	epsilon	55746	NUP133	nucleoporin 133kDa	-0.37255	0.00145	-0.841683	-0.33045	-0.176317	-0.137483	-0.37815	-0.0212	0.155983	0.388317	0.121283	-0.0463	0.169517	0.381117	0.20145	-0.113817
202153_s_at	Analyte 278	278	dp52	LUA-72	epsilon	23636	NUP62	nucleoporin 62kDa	-0.0418	-0.0158	-1.20782	-0.396283	-1.32532	-0.56055	-1.21675	-0.629183	-1.22992	-0.194417	-0.108417	0.173683	-0.521683	0.0133	-0.278083	-0.30285
215945_s_at	Analyte 278	278	dp53	LUA-4070	epsilon	23321	TRIM2	tripartite motif containing 2	-0.0443	-0.00303	2.5939	0.355367	0.544733	-0.0994	0.385233	-0.614033	1.38057	0.5805	0.512	0.344533	0.792633	0.823933	1.25607	0.973167
204466_s_at	Analyte 279	279	dp53	LUA-3589	epsilon	6622	SNCA	synuclein, alpha (non A4 component of amyloid precursor)	0.230967	1.34213	0.9725	0.0269	-0.169967	0.999667	1.0004	-0.1228	-0.236433	0.902933	1.09763	0.5288	0.674233	-0.0616	1.2673	0.1443
208611_s_at	Analyte 279	279	dp52	LUA-3791	epsilon	6709	SPTAN1	spectrin, alpha, non-erythrocytic 1 (alpha-fodrin)	0.94105	-0.899583	0.40805	0.85025	0.667317	0.24205	-0.11105	0.0323	1.14605	0.212883	-0.668383	-0.20105	-0.31415	0.26765	0.26075	0.160717
208309_s_at	Analyte 280	280	dp52	LUA-1242	epsilon	10892	MALT1	mucosa associated lymphoid tissue lymphoma translocation gene 1	-0.995633	-0.298567	-0.875933	-0.527	1.07467	1.11787	1.1979	2.02577	-0.766467	-1.1736	-0.603367	-0.121033	-1.22417	-0.715533	-0.6021	-0.106633
218679_s_at	Analyte 280	280	dp53	LUA-710	epsilon	51160	VPS28	vacuolar protein sorting 28 homolog (S. cerevisiae)	1.06538	0.22795	1.05892	0.636117	0.659317	0.886883	-0.799717	-1.99522	1.07932	0.92845	0.34865	0.0508	0.457183	0.338217	0.316317	0.085
219573_at	Analyte 281	281	dp53	LUA-108	epsilon	55604	LRRC16A	leucine rich repeat containing 16A	0.9675	-0.711067	1.75683	0.845767	1.12247	-0.153533	-0.132567	-0.0345	-0.3703	0.7692	-0.2636	0.0014	0.849833	0.6518	-0.1503	0.443767
217784_at	Analyte 281	281	dp52	LUA-4340	epsilon	10652	YKT6	YKT6 v-SNARE homolog (S. cerevisiae)	0.0846	1.25467	-0.290867	0.367967	-1.21523	0.326767	0.311067	0.344333	-0.0837	-0.4292	-0.771033	-0.1255	-0.297667	-0.3415	0.281267	-0.478233
207993_s_at	Analyte 282	282	dp53	LUA-3917	epsilon	11261	CHP	calcium binding protein P22	-0.0175	0.216433	0.2654	0.118333	-0.174667	0.0622	0.312233	0.225767	0.556967	0.2401	0.1381	0.0114	0.3692	0.262433	0.3623	0.162967
209408_at	Analyte 282	282	dp52	LUA-1217	epsilon	11004	KIF2C	kinesin family member 2C	-1.3324	-0.926333	-1.48797	-1.553	-0.588433	-0.984	-0.7155	-0.824333	-1.34823	-0.6257	-0.395367	-0.111733	-0.689033	-0.0867	-0.3837	0.0403
202784_s_at	Analyte 283	283	dp52	LUA-639	epsilon	23530	NNT	nicotinamide nucleotide transhydrogenase	-0.550333	-0.233867	-1.03957	-0.2673	-0.1993	0.7125	0.045	1.79557	0.504333	0.584133	0.0407	-0.127533	-0.303567	-0.0686	0.215933	-0.0932
209262_s_at	Analyte 283	283	dp53	LUA-4048	epsilon	2063	NR2F6	nuclear receptor subfamily 2, group F, member 6	-0.822833	-2.1791	-1.00377	-0.577433	-0.708633	-0.624767	-0.520467	-1.4073	0.9299	0.658867	0.186067	0.0387	1.08213	0.8127	0.357867	0.0985
202310_s_at	Analyte 284	284	dp52	LUA-3923	epsilon	1277	COL1A1	collagen, type I, alpha 1	1.1646	0.3095	1.68283	1.27913	-0.0107	-0.0715	-0.068	0.501333	-0.3205	0.0648	-0.448367	-0.0517	0.0904	-0.119067	-0.423367	-0.0197
218695_at	Analyte 284	284	dp53	LUA-2007	epsilon	54512	EXOSC4	exosome component 4	-1.20077	-0.687433	-2.01197	-0.651867	-0.602167	-0.296733	-0.700467	-0.0501	-0.713867	-1.15323	-0.320967	-0.022	-0.9391	-0.1812	-0.419367	0.0955
204695_at	Analyte 285	285	dp52	LUA-3766	epsilon	993	CDC25A	cell division cycle 25 homolog A (S. pombe)	-0.895083	0.00688	-2.11448	-0.73265	-1.53992	-1.09865	-1.22498	-0.813883	-2.39312	-0.349283	-0.706517	-0.191917	-0.27635	0.314617	0.05	0.134717
208690_s_at	Analyte 285	285	dp53	LUA-4320	epsilon	9124	PDLIM1	PDZ and LIM domain 1	0.0418	-1.8598	-0.172167	-0.0106	-0.829667	-1.53543	-0.632933	-1.02673	1.6387	0.175433	0.245833	-0.411333	0.4727	-0.0159	-0.5319	-0.122133
218358_at	Analyte 286	286	dp53	LUA-32	epsilon	79174	CRELD2	cysteine-rich with EGF-like domains 2	0.152667	-0.451533	-1.29287	-0.561633	-1.11617	0.900667	0.486433	1.59463	-1.85863	0.8945	-0.0635	0.0887	2.4808	0.197333	0.531967	0.000333
201746_at	Analyte 286	286	dp52	LUA-3851	epsilon	7157	TP53	tumor protein p53	-1.66833	-0.122933	-1.02933	-0.848	-0.127733	-1.17837	0.0692	-0.552567	0.2107	0.138467	-0.00317	0.136167	-0.842733	0.153133	0.0132	0.0944
200791_s_at	Analyte 287	287	dp52	LUA-345	epsilon	8826	IQGAP1	IQ motif containing GTPase activating protein 1	1.27412	1.23195	2.39802	0.765217	0.879517	0.668083	0.856317	0.372583	-0.123983	0.112883	0.213917	1.19462	0.21035	-0.15795	1.11655	0.276917
216913_s_at	Analyte 287	287	dp53	LUA-1124	epsilon	23223	RRP12	ribosomal RNA processing 12 homolog (S. cerevisiae)	0.446783	-1.19612	-2.07682	-0.0481	1.15748	0.923883	0.923517	0.402683	-0.824183	-1.56188	-0.661683	-0.742083	-2.48905	-0.934617	-1.80175	-1.63875
209608_s_at	Analyte 288	288	dp53	LUA-4410	epsilon	39	ACAT2	acetyl-CoA acetyltransferase 2	-2.7211	-0.163967	-0.490267	-0.846767	-3.9065	-4.26067	-1.93493	-1.63543	-0.3318	0.932633	0.881867	0.690633	1.09343	0.9838	0.900733	0.859667
201693_s_at	Analyte 288	288	dp52	LUA-3983	epsilon	1958	EGR1	early growth response 1	2.61198	1.19462	1.53608	0.756817	5.00272	3.24395	3.81298	0.11585	-2.03062	-2.17028	-1.71918	-0.405583	-1.91625	-1.74055	-1.66155	-0.436317
207847_s_at	Analyte 289	289	dp52	LUA-3050	epsilon	4582	MUC1	mucin 1, cell surface associated	-0.4164	0.0326	-0.440233	0.327867	-0.3061	0.143833	-0.267733	0.0714	0.1488	0.270967	-0.547833	-0.430367	0.0469	-0.0817	-0.151867	-0.389
212910_at	Analyte 289	289	dp53	LUA-806	epsilon	57215	THAP11	THAP domain containing 11	-0.546367	-0.0549	-1.12807	-2.70623	-1.16077	-1.0078	-1.15847	-0.3351	-0.167033	-0.0187	0.188533	0.196467	0.132833	-0.0647	-0.1979	0.0749
209464_at	Analyte 290	290	dp52	LUA-3666	epsilon	9212	AURKB	aurora kinase B	-1.29025	-0.610817	-1.31908	-1.07285	-1.15152	-1.18588	-0.805117	-0.971483	-1.13715	-0.67895	-0.48525	-0.341117	-0.158783	-0.23735	-0.22105	0.00135
203973_s_at	Analyte 290	290	dp53	LUA-3423	epsilon	1052	CEBPD	CCAAT/enhancer binding protein (C/EBP), delta	-1.04507	-0.349367	-1.09087	-1.12357	-1.0313	-0.575267	0.034	-0.2874	-0.898267	-0.2072	-0.0628	0.0755	-0.2569	-0.331967	-0.2792	-0.299967
211015_s_at	Analyte 291	291	dp52	LUA-80	epsilon	3308	HSPA4	heat shock 70kDa protein 4	0.0779	0.243067	0.183767	-0.134733	0.141333	0.227933	0.0536	0.3452	-0.787	-0.4736	-0.141967	0.0445	-0.721567	-0.673	-0.467233	-0.0404
215903_s_at	Analyte 291	291	dp53	LUA-1126	epsilon	23139	MAST2	microtubule associated serine/threonine kinase 2	0.490483	0.47675	0.84505	1.19332	0.55225	0.991217	0.66455	0.508783	0.766183	-0.329983	0.24675	-0.299817	0.589083	-0.40725	1.26662	0.681117
218547_at	Analyte 292	292	dp53	LUA-2030	epsilon	79947	DHDDS	dehydrodolichyl diphosphate synthase	0.799183	0.432283	0.61815	0.53435	0.457283	0.0699	0.474117	0.36105	-0.108317	-0.059	0.00832	0.437483	0.214217	-0.00598	-0.16215	-0.0315
201292_at	Analyte 292	292	dp52	LUA-77	epsilon	7153	TOP2A	topoisomerase (DNA) II alpha 170kDa	-1.53987	-1.64933	-1.08283	-2.01247	-0.4537	-0.3342	-0.590033	-0.453667	-0.4265	-0.277133	-0.145467	-0.0671	-0.403867	-0.0393	0.0669	0.0252
209304_x_at	Analyte 293	293	dp53	LUA-820	epsilon	4616	GADD45B	growth arrest and DNA-damage-inducible, beta	1.35663	0.284433	1.5503	1.28493	1.12503	1.0944	1.8483	0.300967	1.39283	0.668333	0.094	0.800133	0.362267	0.799233	0.3096	0.926867
203315_at	Analyte 293	293	dp52	LUA-3081	epsilon	8440	NCK2	NCK adaptor protein 2	1.635	1.15207	1.6349	1.54443	0.539233	0.258433	0.643467	-0.184767	1.17053	0.6633	0.0527	-0.211667	0.509033	-0.373133	0.309933	-0.692733
204092_s_at	Analyte 294	294	dp52	LUA-3665	epsilon	6790	AURKA	aurora kinase A	-0.480967	0.563633	-1.16487	-0.0472	-1.07017	-0.653933	-0.723467	-0.460033	-0.6832	-0.6072	-0.105167	-0.00737	-0.332067	-0.1798	-0.6966	0.0526
203288_at	Analyte 294	294	dp53	LUA-4075	epsilon	9710	KIAA0355	KIAA0355	-0.340767	-0.432367	-0.277467	-0.598867	0.567867	-0.0513	-0.2512	-0.03	-0.0236	-0.244467	0.294833	0.277	-0.086	-0.00237	1.0492	0.107533
203188_at	Analyte 295	295	dp52	LUA-881	epsilon	11041	B3GNT1	UDP-GlcNAc:betaGal beta-1,3-N-acetylglucosaminyltransferase 1	-3.38322	-1.00305	-4.36375	-2.38448	-2.69605	-1.10635	-3.10808	-0.00222	-0.370717	-0.608683	-0.310017	-0.176617	-0.84955	-0.61285	-0.228617	-0.111683
203303_at	Analyte 295	295	dp53	LUA-3469	epsilon	6990	DYNLT3	dynein, light chain, Tctex-type 3	0.139217	0.0384	-0.633383	0.599717	-0.297317	-0.71615	-0.33265	-0.732717	0.22225	0.21645	0.217683	0.0975	-0.301383	0.136183	0.0584	0.0422
204995_at	Analyte 296	296	dp52	LUA-3885	epsilon	8851	CDK5R1	cyclin-dependent kinase 5, regulatory subunit 1 (p35)	-0.0236	-0.299167	-0.0998	0.0509	0.1759	0.306933	0.0381	0.0121	0.0742	-0.488533	0.153167	0.1093	-0.438333	-0.333767	0.0763	0.381733
218571_s_at	Analyte 296	296	dp53	LUA-87	epsilon	29082	CHMP4A	charged multivesicular body protein 4A	0.2086	-0.0265	0.2241	0.0072	0.522933	0.1544	0.195267	0.3772	0.6855	0.371533	0.125767	-0.0345	0.497733	0.480967	0.249067	-2.41253
203546_at	Analyte 297	297	dp53	LUA-818	epsilon	9670	IPO13	importin 13	0.5445	1.4067	1.03083	0.278067	0.1451	0.692167	0.825567	0.140733	0.592033	0.233767	1.23413	2.0321	1.5972	0.928967	1.20897	0.149533
201339_s_at	Analyte 297	297	dp52	LUA-4479	epsilon	6342	SCP2	sterol carrier protein 2	-0.999733	-0.569433	-1.26027	-0.845133	-0.5106	-0.1368	-0.915467	0.440167	0.542733	0.579967	-0.055	-0.1987	-0.180367	-0.0707	0.0581	0.0816
221449_s_at	Analyte 298	298	dp53	LUA-570	epsilon	81533	ITFG1	integrin alpha FG-GAP repeat containing 1	-0.37645	-0.157283	-0.115817	-0.0105	0.178917	0.71225	0.0241	0.72435	0.48925	0.0171	-0.0365	-0.0755	-1.47845	-0.48635	-0.0548	-0.038
204828_at	Analyte 298	298	dp52	LUA-541	epsilon	5883	RAD9A	RAD9 homolog A (S. pombe)	-1.2387	-0.686667	-1.39103	-1.16173	-1.05827	-1.0146	-0.990167	-0.564333	-0.4639	-0.183967	-0.0177	0.0467	0.292167	0.2313	-0.358733	-0.0148
203258_at	Analyte 299	299	dp52	LUA-747	epsilon	10589	DRAP1	DR1-associated protein 1 (negative cofactor 2 alpha)	1.9141	1.3467	2.00183	2.0785	1.81393	1.58063	1.5424	0.637967	0.660733	0.381767	-0.167867	-0.314967	0.495867	0.278733	0.4035	0.530133
209875_s_at	Analyte 299	299	dp53	LUA-3787	epsilon	6696	SPP1	secreted phosphoprotein 1	-2.757	-1.01087	-3.26663	-1.8249	0.663033	1.90263	-0.0453	1.80733	0.4276	0.281233	-1.10637	-0.617467	0.5794	-1.51707	-3.0054	-1.4639
200825_s_at	Analyte 300	300	dp53	LUA-903	epsilon	10525	HYOU1	hypoxia up-regulated 1	-0.715433	0.437033	-0.403233	-0.849967	0.197667	-0.553967	0.156433	0.024	-1.68787	-0.676767	0.164667	0.718267	-0.456733	-0.762067	-0.620967	-0.1291
205202_at	Analyte 300	300	dp52	LUA-905	epsilon	5110	PCMT1	protein-L-isoaspartate (D-aspartate) O-methyltransferase	0.231133	0.00667	0.1848	0.199	-0.0236	-0.3992	-0.0893	-0.0653	0.250533	0.429033	0.486	-0.145167	0.2	0.294967	0.369233	-0.0456
209189_at	Analyte 301	301	dp53	LUA-1106	epsilon	2353	FOS	FBJ murine osteosarcoma viral oncogene homolog	0.401267	1.18897	0.4507	0.1161	0.563433	0.104933	1.4637	-0.3118	-0.234	-0.259133	-0.0722	0.2338	-0.1711	0.338067	0.419767	0.244433
210105_s_at	Analyte 301	301	dp52	LUA-4154	epsilon	2534	FYN	FYN oncogene related to SRC, FGR, YES	1.2684	0.795733	1.54567	1.20473	0.8246	0.747533	0.3349	0.171033	-0.225067	-0.935267	-0.750733	-0.184833	-1.28923	-0.659533	-0.404633	0.166233
219952_s_at	Analyte 302	302	dp53	LUA-1140	epsilon	57192	MCOLN1	mucolipin 1	0.571133	0.835467	0.2886	0.812767	0.197833	0.257467	0.0978	0.554767	-0.501367	-0.4797	-0.037	-0.211833	-0.273133	-0.445633	-0.4857	-0.1856
202431_s_at	Analyte 302	302	dp52	LUA-100	epsilon	4609	MYC	v-myc myelocytomatosis viral oncogene homolog (avian)	0.181867	0.231933	0.604467	0.3559	0.9946	1.17043	1.11787	0.829133	-0.6998	-1.70297	0.0956	0.0769	-0.682	-0.692033	-0.152	-0.162767
201565_s_at	Analyte 303	303	dp53	LUA-3290	epsilon	3398	ID2	inhibitor of DNA binding 2, dominant negative helix-loop-helix protein	0.790683	0.129783	-0.277183	-0.126383	2.43112	2.84065	1.43522	0.790617	2.21762	1.53152	1.47188	0.595583	2.09548	2.15965	0.963483	0.401683
203616_at	Analyte 303	303	dp52	LUA-60	epsilon	5423	POLB	polymerase (DNA directed), beta	-0.554667	0.0533	-0.373633	0.470433	-0.677633	-0.3093	-0.164167	0.362467	0.453533	1.16733	-0.0234	-0.209333	0.6961	0.514833	-0.382167	-0.0552
209662_at	Analyte 304	304	dp52	LUA-956	epsilon	1070	CETN3	centrin, EF-hand protein, 3	-0.669867	-0.1065	-1.13753	-0.772933	-0.973367	-0.677467	-0.761367	-0.7816	0.2618	0.0121	-0.0363	-0.0426	-0.0911	-0.0301	0.0073	-0.0133
204679_at	Analyte 304	304	dp53	LUA-3575	epsilon	3775	KCNK1	potassium channel, subfamily K, member 1	-0.0492	0.447567	-0.0543	0.000567	-0.1006	0.1902	0.0548	-0.0311	-0.1735	0.036	0.201733	-0.0732	0.074	0.125867	-0.128467	0.0877
212849_at	Analyte 305	305	dp53	LUA-3668	epsilon	8312	AXIN1	axin 1	0.132667	0.8546	0.306633	-0.3598	0.318667	-0.0775	0.4188	0.2345	0.7435	-0.505	-0.423633	0.7187	-0.0155	-0.291167	-0.2587	-0.212567
201664_at	Analyte 305	305	dp52	LUA-585	epsilon	10051	SMC4	structural maintenance of chromosomes 4	-0.568733	-0.0199	-1.3294	-0.248933	-0.372533	-0.6268	-0.293867	-0.429867	-1.02967	-0.442933	-0.0604	-0.544767	-0.375067	-0.1126	-0.1718	-0.032
202052_s_at	Analyte 306	306	dp53	LUA-1328	epsilon	26064	RAI14	retinoic acid induced 14	0.0919	-0.67915	2.33638	0.265117	0.473217	0.817783	0.00612	-0.11935	-0.303883	-0.591983	-0.0708	0.32275	-0.0501	-0.268317	-0.247683	-0.141883
201827_at	Analyte 306	306	dp52	LUA-755	epsilon	6603	SMARCD2	SWI/SNF related, matrix associated, actin dependent regulator of chromatin, subfamily d, member 2	0.00548	0.129917	-1.25128	0.172883	-0.525683	-0.16515	-0.56275	-0.0391	0.329383	-0.098	0.15535	-0.176283	0.395517	0.234517	0.131183	0.027
218435_at	Analyte 307	307	dp53	LUA-4523	epsilon	29103	DNAJC15	DnaJ (Hsp40) homolog, subfamily C, member 15	-0.955217	-0.12555	-0.518083	0.0149	-0.120117	-1.52832	-1.07625	-0.583317	0.229217	0.304883	-0.400983	-0.43955	0.24515	0.591483	-0.132483	0.15315
201875_s_at	Analyte 307	307	dp52	LUA-1216	epsilon	9019	MPZL1	myelin protein zero-like 1	-0.25585	-0.0417	-0.344383	-0.221617	-0.796817	-0.93065	-0.673383	-0.52215	-0.0653	0.0289	0.22365	-0.0151	-0.0544	0.230483	-0.184683	0.219583
213150_at	Analyte 308	308	dp53	LUA-1012	epsilon	3206	HOXA10	homeobox A10	-0.091	0.3413	-0.1509	-0.0122	0.038	-0.106667	-0.116867	-0.0537	-0.5005	-0.071	-0.1543	-0.0753	-0.2137	-0.1532	0.1895	-0.0845
202647_s_at	Analyte 308	308	dp52	LUA-3122	epsilon	4893	NRAS	neuroblastoma RAS viral (v-ras) oncogene homolog	0.629367	0.184533	0.473167	0.639433	0.502433	0.0132	0.530333	0.1557	-0.9386	-0.819033	-0.2625	-0.0877	-0.895767	-0.668333	-0.5963	-0.182933
208050_s_at	Analyte 309	309	dp53	LUA-3711	epsilon	835	CASP2	caspase 2, apoptosis-related cysteine peptidase	-0.138733	0.247867	-0.421133	0.1	-0.2004	-0.1105	-0.297167	-0.142333	-0.205167	-0.197733	-0.105533	-0.0748	-0.301867	0.0465	1.66163	-0.2103
201323_at	Analyte 309	309	dp52	LUA-1348	epsilon	10969	EBNA1BP2	EBNA1 binding protein 2	0.467733	0.773	-0.120467	0.263	-0.0453	0.0161	0.0742	-0.223567	-0.753467	-0.905833	-0.180467	-0.007	-0.6284	-0.234633	-2.16603	-0.103633
208407_s_at	Analyte 310	310	dp53	LUA-1246	epsilon	1500	CTNND1	catenin (cadherin-associated protein), delta 1	0.0952	-0.0577	1.07205	0.11085	0.357517	0.518117	1.03498	0.66025	0.319383	0.842417	0.555583	0.228417	1.17932	-0.180517	0.163617	-0.214083
203648_at	Analyte 310	310	dp52	LUA-4065	epsilon	9797	TATDN2	TatD DNase domain containing 2	-0.802267	0.214733	-1.118	-0.476167	-0.4006	-0.516967	-0.687967	-0.0662	-0.251367	-0.0915	-0.127467	-0.0789	-0.4872	0.865967	-0.0833	0.1584
201186_at	Analyte 311	311	dp52	LUA-743	epsilon	4043	LRPAP1	low density lipoprotein receptor-related protein associated protein 1	-0.368067	0.129533	-1.13577	-0.2395	-0.5299	-0.0205	-1.0609	-0.7129	-0.299833	-0.370433	-0.250233	-0.1678	-0.715	-0.4466	-0.180533	-0.0278
214741_at	Analyte 311	311	dp53	LUA-618	epsilon	7690	ZNF131	zinc finger protein 131	0.195533	0.258967	-0.2695	0.0337	0.317333	0.389433	1.37503	1.5141	0.3317	-0.06	0.0137	0.0493	-0.136067	-0.272767	-0.119267	-0.0821
221478_at	Analyte 312	312	dp52	LUA-3686	epsilon	665	BNIP3L	BCL2/adenovirus E1B 19kDa interacting protein 3-like	-2.3872	-2.18007	-1.3467	-2.53227	-2.63	-2.3008	-2.18287	-2.17017	-1.02167	-0.3096	-0.0802	-0.2498	-0.6816	0.8231	0.3547	0.0302
218780_at	Analyte 312	312	dp53	LUA-608	epsilon	29911	HOOK2	hook homolog 2 (Drosophila)	-0.5267	-0.381733	-1.0161	-0.107633	-0.156567	-0.602933	-0.606033	-0.311633	0.944733	0.673933	0.041	0.0425	0.726867	0.643367	0.4502	-0.106267
216836_s_at	Analyte 313	313	dp53	LUA-4398	epsilon	2064	ERBB2	v-erb-b2 erythroblastic leukemia viral oncogene homolog 2, neuro/glioblastoma derived oncogene homolog (avian)	-1.72387	-0.470733	-1.00987	-3.1216	-1.8217	-0.542533	-2.12487	0.0587	0.7285	0.999167	0.208833	-0.182567	0.746567	0.880033	0.696467	-1.6706
208398_s_at	Analyte 313	313	dp52	LUA-822	epsilon	9519	TBPL1	TBP-like 1	0.7254	0.486067	0.526633	0.865967	0.325833	-0.555333	0.1949	-0.687667	-0.261267	-0.4779	-0.111567	-0.118033	-0.726933	-0.158567	-0.3064	0.403867
202809_s_at	Analyte 314	314	dp53	LUA-22	epsilon	65123	INTS3	integrator complex subunit 3	-0.148233	-0.116467	-0.245967	-0.344	-0.6079	-0.209467	-0.224033	0.0083	0.212567	0.889833	0.157633	-0.0094	0.806867	0.689267	0.4355	0.0835
211318_s_at	Analyte 314	314	dp52	LUA-780	epsilon	8480	RAE1	RAE1 RNA export 1 homolog (S. pombe)	0.188233	0.0734	-0.521467	0.232567	-0.491167	-0.650633	-0.6714	-0.446467	-0.393867	-0.1579	-0.128567	-0.130833	-0.169167	-0.0015	-0.211	0.0231
203213_at	Analyte 315	315	dp52	LUA-3420	epsilon	983	CDK1	cyclin-dependent kinase 1	-2.70043	-3.3434	-2.18657	-3.5173	-0.9441	-1.06217	-1.61063	-1.4019	-1.86463	-1.14763	-0.459433	-0.108133	-1.29533	-0.323367	-0.838233	-0.206667
212968_at	Analyte 315	315	dp53	LUA-535	epsilon	5986	RFNG	RFNG O-fucosylpeptide 3-beta-N-acetylglucosaminyltransferase	1.17068	1.41558	1.62208	1.09538	0.424783	0.13865	1.27598	1.45688	2.61482	2.18658	0.80975	0.263883	2.47425	1.22732	1.95395	0.609283
221779_at	Analyte 316	316	dp53	LUA-2026	epsilon	85377	MICALL1	MICAL-like 1	1.37577	-0.0855	2.31497	1.48777	1.05393	1.1614	1.4096	0.682867	0.417233	0.261633	-0.2242	-0.387533	0.0875	-0.0796	0.0601	0.0728
203306_s_at	Analyte 316	316	dp52	LUA-915	epsilon	10559	SLC35A1	solute carrier family 35 (CMP-sialic acid transporter), member A1	-0.0566	-0.4187	-0.235333	-0.133033	-0.188	-0.0839	-0.135567	-0.169267	0.3827	-0.0067	0.087	0.1169	-0.304567	0.0643	0.0533	-0.021
203068_at	Analyte 317	317	dp53	LUA-1179	epsilon	9903	KLHL21	kelch-like 21 (Drosophila)	1.94437	0.7104	2.0649	0.969767	1.22473	0.249867	0.929367	0.263567	0.0987	-0.509033	-0.209833	-0.0605	-0.241167	-0.298867	-0.309767	0.1022
201709_s_at	Analyte 317	317	dp52	LUA-792	epsilon	8508	NIPSNAP1	nipsnap homolog 1 (C. elegans)	-1.66557	-0.4566	-1.35253	-1.027	-0.2397	0.209133	-0.424933	0.301467	1.96073	1.543	0.404267	-0.0434	1.41117	1.15477	0.9883	0.206267
202518_at	Analyte 318	318	dp52	LUA-760	epsilon	9275	BCL7B	B-cell CLL/lymphoma 7B	0.2882	0.421933	0.0315	0.371967	0.328633	0.110433	0.375667	0.204633	0.2647	-0.0809	-0.0175	0.106633	0.0375	0.1016	-0.3732	0.127533
203221_at	Analyte 318	318	dp53	LUA-923	epsilon	7088	TLE1	transducin-like enhancer of split 1 (E(sp1) homolog, Drosophila)	-0.3234	-0.156467	-0.425533	-0.4774	-1.1059	-0.6501	-0.374033	-0.628733	0.471833	0.749433	-0.0974	-0.0616	0.3469	0.577933	0.3244	-0.0762
203705_s_at	Analyte 319	319	dp53	LUA-4156	epsilon	8324	FZD7	frizzled family receptor 7	-0.226733	0.210133	-0.353	-0.303933	0.438633	0.164633	0.497767	-0.0132	-0.273133	-0.649733	0.0832	0.0314	-0.376533	-0.2585	-0.0079	-0.1897
203046_s_at	Analyte 319	319	dp52	LUA-79	epsilon	8914	TIMELESS	timeless homolog (Drosophila)	-0.26775	0.163217	-0.389817	-0.231483	-0.0584	-0.0414	0.0633	0.0148	-0.14515	-0.10075	-0.0858	0.0349	0.114417	-0.0116	0.0431	0.045
203073_at	Analyte 320	320	dp53	LUA-611	epsilon	22796	COG2	component of oligomeric golgi complex 2	-0.8489	-0.397667	-0.670067	-0.697667	-0.338367	-1.36357	-0.276267	0.4185	-0.175067	1.43467	-0.0726	-0.8998	-0.351267	0.878233	0.177733	0.0741
212648_at	Analyte 320	320	dp52	LUA-759	epsilon	54505	DHX29	DEAH (Asp-Glu-Ala-His) box polypeptide 29	-0.348667	-0.0709	-0.973233	0.00227	-0.5732	-0.461167	-0.478	-0.0099	-0.715367	-0.00753	-0.146033	-0.0094	-0.605367	-0.2022	0.0294	0.0866
201069_at	Analyte 321	321	dp52	LUA-3029	epsilon	4313	MMP2	matrix metallopeptidase 2 (gelatinase A, 72kDa gelatinase, 72kDa type IV collagenase)	0.38105	0.472283	0.76985	0.465983	0.343283	0.272683	0.913983	-0.295883	-0.360283	0.21145	0.18725	0.212783	1.25815	0.403183	-0.381317	-0.0785
218001_at	Analyte 321	321	dp53	LUA-737	epsilon	51116	MRPS2	mitochondrial ribosomal protein S2	0.129617	0.0936	-0.095	0.365983	0.117483	0.0206	-0.0359	0.157717	-0.37285	-0.57255	-0.14285	-0.20135	-0.216417	-0.393917	-0.241217	-0.0651
218474_s_at	Analyte 322	322	dp53	LUA-1364	epsilon	54442	KCTD5	potassium channel tetramerisation domain containing 5	2.05613	0.501633	1.56183	0.919067	0.0894	0.159133	0.840667	0.3068	-0.0926	-0.058	1.08063	-0.193833	0.818433	0.2321	0.611167	0.312133
203919_at	Analyte 322	322	dp52	LUA-39	epsilon	6919	TCEA2	transcription elongation factor A (SII), 2	-1.01142	-0.0933	-0.792783	-0.729017	-0.498217	-0.0361	-0.406117	-0.0913	1.95028	1.79028	-0.0902	0.00498	1.13558	1.39345	1.00085	0.18015
217931_at	Analyte 323	323	dp53	LUA-439	epsilon	10695	CNPY3	canopy 3 homolog (zebrafish)	0.154717	-0.54625	1.52088	0.0352	0.636017	-0.79905	-0.70035	0.616583	-1.16918	-0.763183	0.106417	0.731183	0.67205	0.459383	0.267517	0.151517
202949_s_at	Analyte 323	323	dp52	LUA-222	epsilon	2274	FHL2	four and a half LIM domains 2	4.05882	2.19732	3.34432	3.23782	2.51372	2.64488	2.68075	0.347717	0.133583	-1.56212	-1.19138	-0.510717	-1.41405	-1.16432	-1.30652	-0.797383
202604_x_at	Analyte 324	324	dp53	LUA-975	epsilon	102	ADAM10	ADAM metallopeptidase domain 10	-0.2366	0.0601	-0.533233	0.102167	0.126567	0.987067	0.668933	1.04143	-0.372667	-0.756933	-0.244333	-0.0416	-1.01853	-0.916833	-0.344667	-0.193233
200895_s_at	Analyte 324	324	dp52	LUA-321	epsilon	2288	FKBP4	FK506 binding protein 4, 59kDa	0.0243	0.220067	0.2525	0.0427	-0.2492	-0.172367	-0.0233	-0.222333	-0.7886	-0.0416	0.0783	0.1089	0.0769	-0.0613	-0.178933	0.1366
205173_x_at	Analyte 325	325	dp53	LUA-4	epsilon	965	CD58	CD58 molecule	3.07082	2.01852	2.57535	3.06048	2.05848	2.51738	1.55632	0.387183	-0.965817	-1.19338	-0.534283	-0.39355	0.33795	-0.113017	0.051	-0.149583
202423_at	Analyte 325	325	dp52	LUA-992	epsilon	7994	KAT6A	K(lysine) acetyltransferase 6A	-0.538267	-0.5474	-0.147067	-0.596167	0.662	0.0638	0.264367	-0.0699	0.174167	-0.2893	-0.152567	-0.1049	-0.721833	-0.5959	-0.5407	0.0186
211297_s_at	Analyte 326	326	dp52	LUA-3887	epsilon	1022	CDK7	cyclin-dependent kinase 7	0.0954	0.413183	0.186583	0.175683	0.810417	0.676717	0.90105	0.384483	0.240183	-0.0134	-0.0916	-0.0332	-0.175883	-0.13055	-0.0677	-0.0355
203130_s_at	Analyte 326	326	dp53	LUA-191	epsilon	3800	KIF5C	kinesin family member 5C	0.583033	0.362133	0.2452	0.202333	0.0272	-0.0579	-0.1185	-0.163067	-0.011	0.0371	0.0703	-0.0199	0.0108	-0.1993	0.0696	0.062
210719_s_at	Analyte 327	327	dp53	LUA-380	epsilon	10362	HMG20B	high mobility group 20B	0.4335	0.475367	0.4417	0.491633	-0.158333	-0.129	0.0314	-0.192867	0.375333	0.749767	0.4324	0.0469	0.754867	0.5245	0.6605	0.0494
204089_x_at	Analyte 327	327	dp52	LUA-638	epsilon	4216	MAP3K4	mitogen-activated protein kinase kinase kinase 4	-0.351383	0.11275	-1.08398	-0.447283	-0.208183	-0.209717	-0.59795	0.071	0.439683	0.0268	0.0667	-0.00565	-0.339217	0.0986	0.189483	0.318183
202927_at	Analyte 328	328	dp53	LUA-1137	epsilon	5300	PIN1	peptidylprolyl cis/trans isomerase, NIMA-interacting 1	-0.945167	-0.2901	-1.42833	-0.294433	-0.9277	-0.648733	-1.23933	-0.4835	-0.208867	-0.0756	0.0527	-0.319333	-0.1393	0.0217	0.149933	0.1868
201531_at	Analyte 328	328	dp52	LUA-1257	epsilon	7538	ZFP36	zinc finger protein 36, C3H type, homolog (mouse)	1.57943	0.485	2.68247	0.853767	2.87113	2.15573	2.79003	0.986833	0.1755	-0.356633	0.0125	0.2008	-0.0242	-0.635433	0.2347	-0.164633
202794_at	Analyte 329	329	dp52	LUA-1296	epsilon	3628	INPP1	inositol polyphosphate-1-phosphatase	1.78403	-0.185367	1.74397	1.82633	2.47803	2.4415	2.2792	1.75393	-1.74503	-2.9438	-1.25583	-1.49183	-2.90617	-2.73037	-1.62593	-0.378867
219061_s_at	Analyte 329	329	dp53	LUA-3585	epsilon	8270	LAGE3	L antigen family, member 3	-0.692333	1.16627	-1.2578	-0.692833	-0.694133	-0.672733	-0.901	-0.6661	0.426633	-0.0339	-0.318033	0.939533	-0.460333	0.102867	-0.115	0.139267
207419_s_at	Analyte 330	330	dp52	LUA-3451	epsilon	5880	RAC2	ras-related C3 botulinum toxin substrate 2 (rho family, small GTP binding protein Rac2)	0.521633	0.0373	0.376367	0.3707	-0.350633	-0.0665	0.1545	-0.100133	0.0135	-0.812833	-0.334533	-0.1527	-0.1297	-0.432733	-0.279167	-0.413833
218856_at	Analyte 330	330	dp53	LUA-1292	epsilon	27242	TNFRSF21	tumor necrosis factor receptor superfamily, member 21	0.458367	0.450033	0.415733	0.698067	0.2242	0.2121	0.7033	0.780833	-0.361567	-0.895033	-0.4651	-0.120733	-0.459667	-0.9555	-0.812867	-0.344667
203665_at	Analyte 331	331	dp52	LUA-4266	epsilon	3162	HMOX1	heme oxygenase (decycling) 1	-2.66127	-2.25587	-1.4134	-2.4279	-1.0537	-1.95583	-0.265667	-1.67423	2.52717	2.27883	-0.687033	-0.493367	2.24003	2.02763	-0.4537	-0.144167
206364_at	Analyte 331	331	dp53	LUA-583	epsilon	9928	KIF14	kinesin family member 14	0.052	0.798633	-1.3556	-0.476767	1.14537	0.115867	-0.228067	0.605267	-0.913367	-0.9314	1.329	0.356867	-0.859067	-0.575767	0.134667	0.370333
211980_at	Analyte 332	332	dp52	LUA-3926	epsilon	1282	COL4A1	collagen, type IV, alpha 1	-0.00248	0.12915	0.398317	-0.0162	-0.17685	-0.14505	0.31845	-0.165217	0.0326	0.507017	-0.105117	0.0207	0.68685	0.0572	0.13585	-0.0813
208891_at	Analyte 332	332	dp53	LUA-3972	epsilon	1848	DUSP6	dual specificity phosphatase 6	-0.5413	-0.395933	-0.2763	-0.9608	0.739567	0.446633	0.6616	-0.145	-6.48947	-6.30337	-1.26597	-0.0387	-5.87357	-3.80673	-1.91367	-0.268933
209163_at	Analyte 333	333	dp53	LUA-4422	epsilon	1534	CYB561	cytochrome b-561	-0.2912	0.0215	-0.355233	-0.1258	-0.292367	-0.2759	-0.322267	0.155967	-0.391367	-0.0654	-0.025	0.542767	1.4748	-0.1613	0.147467	-0.0201
201719_s_at	Analyte 333	333	dp52	LUA-558	epsilon	2037	EPB41L2	erythrocyte membrane protein band 4.1-like 2	-0.62975	0.0836	-1.47438	-0.46495	-1.11272	-0.792917	-1.08465	-0.337983	-1.99092	-1.47252	-0.397517	-0.22525	-1.34425	-0.81885	-0.803683	-0.181117
201040_at	Analyte 334	334	dp52	LUA-1329	epsilon	2771	GNAI2	guanine nucleotide binding protein (G protein), alpha inhibiting activity polypeptide 2	0.0135	0.29595	-0.00762	0.31705	-0.46175	-0.433017	-0.73155	-0.54285	-0.778383	0.16945	0.163483	0.0323	0.39745	0.234817	0.37215	0.129183
201185_at	Analyte 334	334	dp53	LUA-4313	epsilon	5654	HTRA1	HtrA serine peptidase 1	0.0186	0.0103	0.133017	-0.00448	0.17605	-0.130983	0.0405	0.528283	0.593883	0.437517	0.254783	0.362017	0.369683	0.18825	-0.234717	-0.27025
36936_at	Analyte 335	335	dp52	LUA-1268	epsilon	7264	TSTA3	tissue specific transplantation antigen P35B	-0.452033	0.1528	-1.0531	-0.0152	-0.543667	-0.276333	-0.575233	-0.217933	-1.12283	-1.24313	-0.0691	-0.334967	-1.2734	-0.764633	-0.924833	-0.519233
204042_at	Analyte 335	335	dp53	LUA-65	epsilon	10810	WASF3	WAS protein family, member 3	-0.0826	-0.0919	0.47165	0.0811	-0.73195	-0.715983	-0.24615	-0.438883	1.25478	0.41095	-0.766417	0.294817	0.300517	0.525283	0.67495	0.87925
201697_s_at	Analyte 336	336	dp52	LUA-837	epsilon	1786	DNMT1	DNA (cytosine-5-)-methyltransferase 1	-0.0568	-0.000933	-0.338633	0.0717	-0.242533	-0.550467	-0.331833	-0.0839	-1.05277	-0.547733	-0.0617	0.0805	-0.162567	-0.314733	-0.441533	0.0228
209109_s_at	Analyte 336	336	dp53	LUA-4528	epsilon	7105	TSPAN6	tetraspanin 6	-1.0415	-0.7663	-1.54977	-0.962833	-0.567933	-0.281567	-1.0345	0.172567	-0.0847	-0.1398	-0.451067	-0.367433	-0.714033	-0.156367	-0.1397	-0.266267
212231_at	Analyte 337	337	dp53	LUA-843	epsilon	23014	FBXO21	F-box protein 21	0.4833	0.259267	0.790667	0.0611	0.375133	-0.528867	0.457767	-1.39137	0.374567	0.4697	0.427333	0.338233	0.781933	0.6813	0.2149	0.146833
209515_s_at	Analyte 337	337	dp52	LUA-716	epsilon	5873	RAB27A	RAB27A, member RAS oncogene family	1.43115	0.387717	1.34068	1.34115	0.21625	0.336817	0.125617	0.783317	-0.39945	0.187017	0.713817	0.22785	0.122217	-0.0185	0.188683	-0.0154
1007_s_at	Analyte 338	338	dp52	LUA-47	epsilon	780	DDR1	discoidin domain receptor tyrosine kinase 1	-0.2291	0.364967	0.474833	0.247833	0.7229	0.719167	0.706967	0.917967	0.313267	0.389367	0.089	0.0295	0.237267	0.0883	0.454167	-0.0553
218852_at	Analyte 338	338	dp53	LUA-9	epsilon	55012	PPP2R3C	protein phosphatase 2, regulatory subunit B'', gamma	0.409683	0.15795	0.37675	0.00885	0.75795	0.235383	0.49345	0.0324	0.601683	0.110417	0.0162	0.11885	-0.024	0.160883	-0.15675	-0.247417
206170_at	Analyte 339	339	dp53	LUA-3611	epsilon	154	ADRB2	adrenergic, beta-2-, receptor, surface	-0.0173	0.243933	-0.1164	-0.0334	0.0154	-0.1999	-0.332333	-0.0168	0.0528	0.1115	0.000433	-0.133867	-0.102133	0.1718	0.0622	-0.0435
202651_at	Analyte 339	339	dp52	LUA-1019	epsilon	9926	LPGAT1	lysophosphatidylglycerol acyltransferase 1	0.199917	-0.0701	0.267683	-0.275117	0.0102	-0.454817	-0.217917	-0.538083	0.403083	0.62765	0.368817	0.13545	0.65445	0.485583	0.35295	0.19645
202703_at	Analyte 340	340	dp52	LUA-1221	epsilon	8446	DUSP11	dual specificity phosphatase 11 (RNA/RNP complex 1-interacting)	0.1169	-0.702433	0.410033	-0.404133	0.0344	0.0824	0.208533	-0.299267	0.127467	0.0576	-0.006	0.0789	-0.1864	-0.171167	-0.295367	-0.163
209409_at	Analyte 340	340	dp53	LUA-3534	epsilon	2887	GRB10	growth factor receptor-bound protein 10	3.7225	1.0975	2.53173	2.9323	2.54693	2.24293	2.43863	1.025	0.602633	-0.00133	-0.239367	-0.2973	-0.0297	-0.4179	0.185867	-0.2328
204475_at	Analyte 341	341	dp53	LUA-3028	epsilon	4312	MMP1	matrix metallopeptidase 1 (interstitial collagenase)	0.742633	0.556733	1.12833	0.0555	-0.105967	-0.174367	0.165	-0.362133	-0.176733	0.0461	0.776567	0.3456	1.98887	-0.055	0.0531	0.116833
203120_at	Analyte 341	341	dp52	LUA-666	epsilon	7159	TP53BP2	tumor protein p53 binding protein, 2	1.10583	0.826	1.0925	1.14443	0.7223	0.652	0.9087	0.342433	0.6137	0.488533	0.0986	0.2818	0.3495	-0.0629	0.0726	0.0641
202284_s_at	Analyte 342	342	dp52	LUA-10	epsilon	1026	CDKN1A	cyclin-dependent kinase inhibitor 1A (p21, Cip1)	0.515267	0.360067	0.9712	0.0524	0.941733	-0.315767	0.6918	-0.313667	-0.125467	0.216233	-0.1357	0.0177	0.542267	0.338233	0.103633	-0.2186
204812_at	Analyte 342	342	dp53	LUA-546	epsilon	9183	ZW10	ZW10, kinetochore associated, homolog (Drosophila)	1.41877	0.423433	1.26187	1.2365	0.2878	0.390167	1.1833	0.427167	2.1218	1.58183	0.732033	-0.461867	0.232767	0.709233	0.431367	0.436033
209083_at	Analyte 343	343	dp53	LUA-866	epsilon	11151	CORO1A	coronin, actin binding protein, 1A	0.88625	-0.24695	0.78965	0.946283	-0.688417	0.102917	0.564417	0.53295	-0.17985	0.887417	0.220117	-0.275217	1.71265	0.43255	0.966217	0.000883
202011_at	Analyte 343	343	dp52	LUA-3821	epsilon	7082	TJP1	tight junction protein 1 (zona occludens 1)	-0.091	-0.0381	0.263067	-0.124133	0.2964	0.150567	0.358433	0.349667	-0.600467	-0.721733	0.334333	-0.0255	-0.526933	-0.458967	-0.123967	0.0106
203192_at	Analyte 344	344	dp52	LUA-1355	epsilon	10058	ABCB6	ATP-binding cassette, sub-family B (MDR/TAP), member 6	-2.44347	-1.21033	-2.07147	-2.62947	-1.20323	-0.669267	-0.907467	-0.140333	1.4074	0.9122	0.202133	-0.00227	0.8001	0.730733	0.3901	0.204667
209045_at	Analyte 344	344	dp53	LUA-433	epsilon	7511	XPNPEP1	X-prolyl aminopeptidase (aminopeptidase P) 1, soluble	1.13838	-0.227517	-0.28405	1.23785	0.747883	-0.685183	0.0177	-0.55965	-0.077	0.23535	0.0372	0.167617	0.33105	0.202517	0.065	0.048
205088_at	Analyte 345	345	dp53	LUA-555	epsilon	10046	MAMLD1	mastermind-like domain containing 1	0.379533	0.268467	-0.386167	0.2781	0.161633	-0.0209	0.0786	-0.0689	0.0314	-0.0456	0.108533	-0.258767	0.0977	0.132367	0.211633	-0.4029
201761_at	Analyte 345	345	dp52	LUA-1108	epsilon	10797	MTHFD2	methylenetetrahydrofolate dehydrogenase (NADP+ dependent) 2, methenyltetrahydrofolate cyclohydrolase	-0.421817	-0.564883	0.37985	-0.894117	0.785983	0.684083	0.52765	0.0172	0.563383	-1.10265	0.0479	0.129583	-0.796383	-0.54135	-0.271583	0.064
217901_at	Analyte 346	346	dp53	LUA-3459	epsilon	1829	DSG2	desmoglein 2	1.9928	1.06653	1.9787	-0.104233	1.02427	0.664167	1.15857	0.2125	-0.447933	-1.1792	-0.2894	0.0705	-1.52507	-2.06023	0.00487	-0.0464
203456_at	Analyte 346	346	dp52	LUA-70	epsilon	11230	PRAF2	PRA1 domain family, member 2	0.47375	0.111017	0.61055	0.314017	1.06958	0.85085	0.913617	0.328817	0.47665	0.15485	-0.101417	0.0221	0.0979	0.311383	0.166317	-0.0603
202776_at	Analyte 347	347	dp52	LUA-914	epsilon	30836	DNTTIP2	deoxynucleotidyltransferase, terminal, interacting protein 2	0.657867	0.430967	0.0139	0.858167	-0.017	-0.0076	0.1262	-0.0974	-0.620733	-0.5737	-0.0235	-0.210967	-0.502733	-0.123233	-0.322733	-0.180033
222217_s_at	Analyte 347	347	dp53	LUA-246	epsilon	11000	SLC27A3	solute carrier family 27 (fatty acid transporter), member 3	-0.00207	0.1253	0.1734	-0.128433	-0.672033	-0.439333	0.0849	-0.6006	0.0905	0.552067	0.4629	-0.596267	0.507	0.620267	0.170167	-0.0366
202910_s_at	Analyte 348	348	dp53	LUA-98	epsilon	976	CD97	CD97 molecule	1.02798	1.13432	1.32032	0.98555	0.42475	0.46095	0.277717	0.27995	-0.155083	-0.123383	0.0964	-0.176383	-0.324383	-0.170917	0.20225	0.0979
202602_s_at	Analyte 348	348	dp52	LUA-1034	epsilon	27336	HTATSF1	HIV-1 Tat specific factor 1	-0.027	0.1136	-0.1883	-0.0582	-0.1525	0.162833	0.2325	-0.167367	0.220967	0.298667	0.0521	0.0556	0.153533	-0.0532	0.1466	0.179633
201887_at	Analyte 349	349	dp53	LUA-1305	epsilon	3597	IL13RA1	interleukin 13 receptor, alpha 1	-0.0392	-1.38353	0.257667	0.0808	-0.798967	0.430133	-0.277167	-0.3381	-0.4578	-0.100633	0.307667	0.076	-0.187	0.143733	-0.0558	-0.175367
201774_s_at	Analyte 349	349	dp52	LUA-894	epsilon	9918	NCAPD2	non-SMC condensin I complex, subunit D2	-0.622633	0.0207	-0.430667	-1.0549	-0.432267	-0.498967	-0.240267	-0.315467	-0.439767	-0.1613	-0.2838	0.2566	0.0637	-0.276267	-0.402233	0.0539
203566_s_at	Analyte 350	350	dp53	LUA-609	epsilon	178	AGL	amylo-alpha-1, 6-glucosidase, 4-alpha-glucanotransferase	-0.401717	-0.217817	-0.654183	-1.19475	-0.583983	-0.66675	-0.454083	-0.474317	-0.251783	0.368517	-0.40145	0.122983	0.0667	0.67835	-0.17825	0.24075
201361_at	Analyte 350	350	dp52	LUA-696	epsilon	79073	TMEM109	transmembrane protein 109	-0.664367	-0.754767	-0.8996	-0.716367	-0.936167	-0.872767	-0.8629	-0.242167	-0.660333	0.0079	-0.186233	-0.0653	-0.230133	-0.418967	-0.1271	-0.259633
201853_s_at	Analyte 351	351	dp53	LUA-3768	epsilon	994	CDC25B	cell division cycle 25 homolog B (S. pombe)	-0.127667	0.184133	-0.0587	-0.140867	0.913867	0.6112	0.487533	0.0417	1.00343	0.307433	0.0895	0.1166	0.264967	0.0896	0.397033	-0.0552
202637_s_at	Analyte 351	351	dp52	LUA-4283	epsilon	3383	ICAM1	intercellular adhesion molecule 1	-1.31443	-0.485767	-1.46587	-1.00263	-0.439067	0.853633	-0.8434	0.5529	-3.24273	-3.63087	-2.38423	-0.747133	-3.19847	-2.40237	-2.68803	-0.6474
209603_at	Analyte 352	352	dp53	LUA-669	epsilon	2625	GATA3	GATA binding protein 3	0.0997	0.126533	0.2249	0.0412	0.0735	-0.00363	-0.1679	0.0113	0.00283	0.155367	0.2118	0.0589	0.1002	0.0943	-0.283367	0.0422
202188_at	Analyte 352	352	dp52	LUA-170	epsilon	9688	NUP93	nucleoporin 93kDa	0.468083	0.631383	-0.0206	0.171083	-0.301317	-0.729817	0.0341	-1.12925	-0.535417	-0.59335	-0.14355	-0.0423	-0.38235	-0.0862	-0.489717	0.0472
204458_at	Analyte 353	353	dp52	LUA-1076	epsilon	23659	PLA2G15	phospholipase A2, group XV	0.7168	0.600233	0.4441	0.4435	0.456567	0.398433	-0.134567	-0.0333	-0.521167	-0.332267	-0.62	-0.101967	-0.3376	-0.00587	-0.0523	0.150933
209507_at	Analyte 353	353	dp53	LUA-446	epsilon	6119	RPA3	replication protein A3, 14kDa	-0.74375	0.0456	-1.62182	-0.95065	-1.63305	-1.29838	-1.14838	-0.625183	-0.376017	-0.0712	0.61405	0.287617	-0.410217	0.535983	-0.101883	0.0808
201080_at	Analyte 354	354	dp52	LUA-272	epsilon	8396	PIP4K2B	phosphatidylinositol-5-phosphate 4-kinase, type II, beta	-1.30867	-0.846533	0.629267	-1.03537	-1.03113	-0.338967	-1.241	0.392167	-0.407367	-0.251	-0.1622	0.00657	-0.5364	-0.433267	0.261733	0.180367
202720_at	Analyte 354	354	dp53	LUA-3813	epsilon	26136	TES	testis derived transcript (3 LIM domains)	1.68733	0.883267	0.003	1.53677	0.775933	0.3748	1.31337	-0.9051	0.145267	0.591967	0.1404	0.260533	0.739367	0.487	0.1795	-0.069
201959_s_at	Analyte 355	355	dp52	LUA-1053	epsilon	23077	MYCBP2	MYC binding protein 2	-0.195933	-0.1381	0.0059	-0.232033	0.5448	0.576833	0.266467	0.282267	-0.0144	-0.192033	0.0486	0.2218	-0.141533	-0.168733	-0.0136	0.0515
203458_at	Analyte 355	355	dp53	LUA-1007	epsilon	6697	SPR	sepiapterin reductase (7,8-dihydrobiopterin:NADP+ oxidoreductase)	-0.9859	-0.589	-2.033	-0.670167	-1.7679	-0.604867	-1.72943	-0.3219	-0.258567	-0.272633	0.0391	-0.0267	-0.116233	0.2496	0.1484	0.1971
201121_s_at	Analyte 356	356	dp52	LUA-162	epsilon	10857	PGRMC1	progesterone receptor membrane component 1	-0.659567	-0.1301	-0.9063	-0.422767	-1.13103	-1.0891	-0.761133	-0.6384	-0.3363	0.215	0.337333	0.1367	-0.00457	0.0512	0.0927	0.258067
205205_at	Analyte 356	356	dp53	LUA-4039	epsilon	5971	RELB	v-rel reticuloendotheliosis viral oncogene homolog B	0.591783	0.554483	0.935217	1.04525	0.54025	0.130783	0.39325	0.123417	0.0503	-0.00762	-0.629117	-0.402617	-0.0618	-0.189317	-0.70755	-0.294717
201000_at	Analyte 357	357	dp52	LUA-1238	epsilon	16	AARS	alanyl-tRNA synthetase	0.138433	-1.82997	1.0072	-0.044	1.25803	1.4289	1.41117	1.04437	1.4413	0.319967	-0.297667	-0.162133	0.277967	-0.425133	0.402267	-0.00363
209588_at	Analyte 357	357	dp53	LUA-4018	epsilon	2048	EPHB2	EPH receptor B2	-0.0838	2.2447	-0.1705	0.018	0.283267	0.0805	0.0387	0.189567	0.0597	0.0223	0.153733	-0.0437	-0.162533	-0.144433	0.192867	-0.0844
202756_s_at	Analyte 358	358	dp52	LUA-729	epsilon	2817	GPC1	glypican 1	0.71855	0.485417	1.37078	0.642283	0.916683	0.24345	0.839817	-0.0953	-0.0273	0.54315	0.203217	0.82505	0.76225	0.493883	0.25505	0.145117
212973_at	Analyte 358	358	dp53	LUA-18	epsilon	22934	RPIA	ribose 5-phosphate isomerase A	-0.4589	-0.0585	-0.8524	-0.303467	-0.697767	-0.415067	-0.7312	-0.049	-0.7273	-0.649367	-0.187933	0.00797	-0.647233	-0.576233	-0.5388	-0.0489
201767_s_at	Analyte 359	359	dp52	LUA-515	epsilon	60528	ELAC2	elaC homolog 2 (E. coli)	0.216067	0.3525	-0.0911	0.164833	-0.132633	-0.260367	-0.132433	-0.258867	-0.6146	-0.401	0.247867	0.0712	-0.003	-0.221567	-0.1676	0.1862
212070_at	Analyte 359	359	dp53	LUA-553	epsilon	9289	GPR56	G protein-coupled receptor 56	0.352033	0.2384	1.7764	0.0706	0.809133	0.4486	1.9183	-0.0346	2.7037	2.33257	0.4844	0.377833	2.64923	1.42993	1.01033	0.0815
207877_s_at	Analyte 360	360	dp53	LUA-829	epsilon	4931	NVL	nuclear VCP-like	0.7479	0.839767	0.845267	0.1361	-0.5048	-0.0333	0.191867	-0.369567	-0.586767	0.1567	0.460367	0.995533	0.233333	-0.166233	0.274833	0.517433
202446_s_at	Analyte 360	360	dp52	LUA-1300	epsilon	5359	PLSCR1	phospholipid scramblase 1	-0.943467	-0.407233	-0.840533	-0.976467	-0.761367	-0.6022	-0.6983	-0.5402	-0.966733	-1.04377	-0.0825	0.167833	-0.8872	-0.574833	-0.6348	0.0537
205393_s_at	Analyte 361	361	dp53	LUA-3915	epsilon	1111	CHEK1	CHK1 checkpoint homolog (S. pombe)	-0.0606	-0.278333	-0.4362	-0.0433	-0.2039	-0.687833	-0.0541	-0.7622	-1.06357	-0.9372	-0.452	0.314233	-0.464233	-0.231233	-0.572967	0.0616
202087_s_at	Analyte 361	361	dp52	LUA-4331	epsilon	1514	CTSL1	cathepsin L1	0.7021	0.280367	1.0622	0.636233	1.24047	0.820967	1.0248	0.4507	0.2809	-0.347267	0.0258	0.112933	-0.608733	-0.232133	-0.078	0.0527
200766_at	Analyte 362	362	dp52	LUA-501	epsilon	1509	CTSD	cathepsin D	-0.460683	-0.18665	-0.181217	-0.59705	-0.53435	0.0968	-0.32845	0.184583	0.102017	0.18635	-0.0354	-0.20215	0.401183	0.13095	0.150917	-0.101383
210153_s_at	Analyte 362	362	dp53	LUA-4247	epsilon	4200	ME2	malic enzyme 2, NAD(+)-dependent, mitochondrial	0.394333	0.260233	0.00783	1.13397	0.994033	1.1576	0.775567	0.555433	-0.153033	-0.250167	-0.0789	0.1309	-0.804533	-0.965533	-0.349133	-0.168133
209435_s_at	Analyte 363	363	dp52	LUA-1125	epsilon	9181	ARHGEF2	Rho/Rac guanine nucleotide exchange factor (GEF) 2	0.304733	-0.0171	4.04533	0.501	3.3393	2.5441	3.35737	1.19057	-0.324533	-0.646733	-0.6606	-0.348733	-0.892467	-1.0616	-0.610067	-0.00217
205463_s_at	Analyte 363	363	dp53	LUA-3158	epsilon	5154	PDGFA	platelet-derived growth factor alpha polypeptide	2.64445	-0.228417	2.69795	0.60495	2.86398	1.98655	2.66635	-0.33885	-0.0621	0.34555	-0.49495	0.0564	-0.20105	0.235817	-0.155417	0.0901
201234_at	Analyte 364	364	dp52	LUA-1198	epsilon	3611	ILK	integrin-linked kinase	0.0929	0.241067	0.917167	1.283	0.309067	0.0788	-0.605533	-1.11757	-0.568667	-0.266233	-0.176567	-0.133767	-0.3583	-0.556767	0.114733	-0.4067
214061_at	Analyte 364	364	dp53	LUA-613	epsilon	93594	WDR67	WD repeat domain 67	0.226617	0.862083	-0.309883	-0.229217	-0.513683	0.449083	0.95435	0.980383	1.21608	0.62305	-0.22555	-0.510817	0.406917	0.608683	0.665617	0.70305
203574_at	Analyte 365	365	dp52	LUA-880	epsilon	4783	NFIL3	nuclear factor, interleukin 3 regulated	-1.0759	-0.710167	0.6743	-0.8001	1.31203	1.1516	0.557567	0.116267	1.7622	1.40067	-0.052	-0.545467	0.921067	0.536733	0.221967	-0.391333
203696_s_at	Analyte 365	365	dp53	LUA-1130	epsilon	5982	RFC2	replication factor C (activator 1) 2, 40kDa	0.56275	-0.90565	-1.14702	0.116183	-0.808983	-0.67915	0.622983	0.34265	-0.663683	0.225317	0.34145	0.0751	0.171617	0.15755	0.44795	0.75055
202208_s_at	Analyte 366	366	dp52	LUA-3364	epsilon	10123	ARL4C	ADP-ribosylation factor-like 4C	0.282283	0.19385	0.896383	0.205817	-0.16375	-0.163983	0.551183	0.0119	-0.0243	0.427883	0.431017	0.185383	0.98165	0.164117	-0.160617	-0.0238
218316_at	Analyte 366	366	dp53	LUA-602	epsilon	26520	TIMM9	translocase of inner mitochondrial membrane 9 homolog (yeast)	-0.316533	-0.0168	-0.0273	-0.0757	0.4781	0.448533	0.388633	0.1391	-2.718	-0.2849	-0.2144	-0.0089	-0.239233	0.0223	-0.129167	-0.0781
202119_s_at	Analyte 367	367	dp52	LUA-1010	epsilon	8895	CPNE3	copine III	-1.2519	-0.635333	-0.5429	-0.613333	-0.6487	-0.829433	-0.789733	-0.584033	-0.0728	0.246733	0.473133	0.214667	0.138133	0.490067	-0.544533	0.0298
205085_at	Analyte 367	367	dp53	LUA-548	epsilon	4998	ORC1	origin recognition complex, subunit 1	0.190667	-1.63757	-0.611	0.0074	-0.807667	-0.8906	-0.914533	-0.809433	-1.10963	0.3149	0.1977	0.624867	0.570467	0.234867	0.910833	0.0966
205500_at	Analyte 368	368	dp52	LUA-3696	epsilon	727	C5	complement component 5	-1.70898	-0.16865	-1.44755	-1.56612	-0.68735	-0.197983	-0.30445	0.79155	2.31722	2.95058	0.00715	-0.24935	2.73412	2.88368	0.358017	-0.19335
214086_s_at	Analyte 368	368	dp53	LUA-1180	epsilon	10038	PARP2	poly (ADP-ribose) polymerase 2	0.3023	-1.46627	-0.165133	0.287767	-0.144533	-0.3442	-0.0392	-1.48	-2.47397	-1.7741	-0.0603	0.1509	-2.3694	-2.00967	-0.103133	0.0554
219016_at	Analyte 369	369	dp53	LUA-6	epsilon	60493	FASTKD5	FAST kinase domains 5	0.821383	0.70885	0.291783	0.80195	0.684983	0.134117	0.60845	-0.0136	-0.647817	-0.861617	-0.241817	0.16635	-2.02925	-0.591683	-0.428883	0.0588
201462_at	Analyte 369	369	dp52	LUA-405	epsilon	9805	SCRN1	secernin 1	0.742567	0.412333	0.521833	0.8045	1.09567	0.913633	0.660733	1.07823	-0.281567	-0.3445	-0.5921	-0.141867	-0.602033	-0.656533	-0.179433	-0.0528
209166_s_at	Analyte 370	370	dp52	LUA-468	epsilon	4125	MAN2B1	mannosidase, alpha, class 2B, member 1	-0.0759	0.0429	-0.188017	0.24405	-0.46635	0.24535	-0.480383	0.384917	0.91785	0.462917	0.053	-0.29665	0.27835	0.378217	0.104683	-0.131617
[truncated: 257 more rows]
